# Supplementary material for: Commonality in dysregulated expression of gene sets in cortical brains of individuals with autism, schizophrenia, and bipolar disorder
Source: Transl Psychiatry. 2019 May 24;9:152. doi: 10.1038/s41398-019-0488-4 (PMC6534650; doi:10.1038/s41398-019-0488-4)
Supplement: Supplementary file 2 — Supplementary Table 1 [file 41398_2019_488_MOESM2_ESM.xlsx]

## Sheet: Supplementary Table 1
Supplementary Table 1
Gene Set	Number of Calculated Genes	Number of total Genes	Shared by
GO_REGULATION_OF_OXIDATIVE_STRESS_INDUCED_CELL_DEATH	33	46	AUT, SCZ
GO_AMINO_ACID_TRANSMEMBRANE_TRANSPORT	30	67	AUT, SCZ
GO_AMINO_ACID_TRANSMEMBRANE_TRANSPORTER_ACTIVITY	34	79	AUT, SCZ
GO_REGULATION_OF_TISSUE_REMODELING	23	62	AUT, SCZ
BIOCARTA_FCER1_PATHWAY	24	41	AUT, SCZ
GO_ORGANIC_ACID_TRANSMEMBRANE_TRANSPORT	41	103	AUT, SCZ
REACTOME_AMINO_ACID_TRANSPORT_ACROSS_THE_PLASMA_MEMBRANE	14	31	AUT, SCZ
GO_NEGATIVE_REGULATION_OF_OXIDATIVE_STRESS_INDUCED_INTRINSIC_APOPTOTIC_SIGNALING_PATHWAY	16	21	AUT, SCZ
GO_REGULATION_OF_OXIDATIVE_STRESS_INDUCED_INTRINSIC_APOPTOTIC_SIGNALING_PATHWAY	23	29	AUT, SCZ
REACTOME_GLYCOLYSIS	19	29	AUT, SCZ
GO_HEXOSE_CATABOLIC_PROCESS	21	49	AUT, SCZ
GO_MONOSACCHARIDE_CATABOLIC_PROCESS	26	59	AUT, SCZ
GO_REGULATION_OF_PLATELET_ACTIVATION	11	31	AUT, SCZ
BIOCARTA_EPO_PATHWAY	14	19	AUT, SCZ
GO_GLUTAMATE_SECRETION	27	28	AUT, SCZ
GO_REGULATION_OF_N_METHYL_D_ASPARTATE_SELECTIVE_GLUTAMATE_RECEPTOR_ACTIVITY	12	15	AUT, SCZ
REACTOME_GABA_SYNTHESIS_RELEASE_REUPTAKE_AND_DEGRADATION	17	17	AUT, SCZ
GO_NEUTRAL_AMINO_ACID_TRANSPORT	19	34	AUT, SCZ
GO_RESPONSE_TO_INTERFERON_GAMMA	32	144	AUT, SCZ
GO_MAINTENANCE_OF_PROTEIN_LOCATION_IN_NUCLEUS	11	14	AUT, SCZ
GO_REGULATION_OF_CENTRIOLE_REPLICATION	7	13	AUT, SCZ
GO_CLATHRIN_SCULPTED_VESICLE	9	12	AUT, SCZ
REACTOME_INTERFERON_ALPHA_BETA_SIGNALING	18	64	AUT, SCZ
GO_RESPONSE_TO_TYPE_I_INTERFERON	20	68	AUT, SCZ
BIOCARTA_MET_PATHWAY	31	37	AUT, SCZ
BIOCARTA_GLYCOLYSIS_PATHWAY	8	10	AUT, SCZ
GO_IRON_COORDINATION_ENTITY_TRANSPORT	4	12	AUT, SCZ
GO_REGULATION_OF_SYSTEMIC_ARTERIAL_BLOOD_PRESSURE_MEDIATED_BY_A_CHEMICAL_SIGNAL	9	45	AUT, SCZ
BIOCARTA_CCR5_PATHWAY	12	20	AUT, SCZ
GO_INOSITOL_PHOSPHATE_METABOLIC_PROCESS	37	56	AUT, SCZ
GO_ADRENERGIC_RECEPTOR_SIGNALING_PATHWAY	8	23	AUT, SCZ
GO_REGULATION_OF_CARDIAC_CONDUCTION	41	66	AUT, SCZ
GO_CYCLIC_NUCLEOTIDE_GATED_ION_CHANNEL_ACTIVITY	3	11	AUT, SCZ
GO_REGULATION_OF_CELL_PROLIFERATION_INVOLVED_IN_KIDNEY_DEVELOPMENT	5	13	AUT, SCZ
ST_PAC1_RECEPTOR_PATHWAY	5	7	AUT, SCZ
GO_INTRINSIC_COMPONENT_OF_MITOCHONDRIAL_OUTER_MEMBRANE	17	22	AUT, SCZ
GO_INOSITOL_TRISPHOSPHATE_KINASE_ACTIVITY	8	11	AUT, SCZ
BIOCARTA_NDKDYNAMIN_PATHWAY	16	21	AUT, SCZ
GO_REGULATION_OF_TUMOR_NECROSIS_FACTOR_BIOSYNTHETIC_PROCESS	4	18	AUT, SCZ
GO_MAP_KINASE_PHOSPHATASE_ACTIVITY	5	14	AUT, SCZ
GO_POSITIVE_REGULATION_OF_SODIUM_ION_TRANSMEMBRANE_TRANSPORTER_ACTIVITY	9	12	AUT, SCZ
GO_POSITIVE_REGULATION_OF_SODIUM_ION_TRANSMEMBRANE_TRANSPORT	13	17	AUT, SCZ
GO_SULFUR_COMPOUND_TRANSMEMBRANE_TRANSPORTER_ACTIVITY	8	27	AUT, SCZ
GO_SULFUR_COMPOUND_TRANSPORT	12	32	AUT, SCZ
REACTOME_TETRAHYDROBIOPTERIN_BH4_SYNTHESIS_RECYCLING_SALVAGE_AND_REGULATION	7	13	AUT, SCZ
GO_INHIBITORY_SYNAPSE	8	12	AUT, SCZ
GO_RELEASE_OF_CYTOCHROME_C_FROM_MITOCHONDRIA	15	22	AUT, SCZ
GO_LOW_DENSITY_LIPOPROTEIN_PARTICLE	4	14	AUT, SCZ
GO_BLOC_1_COMPLEX	9	15	AUT, SCZ
GO_REGULATION_OF_GLIAL_CELL_DIFFERENTIATION	32	59	AUT, SCZ
GO_RESPONSE_TO_INTERFERON_BETA	10	22	AUT, SCZ
GO_POSITIVE_REGULATION_OF_PEPTIDYL_THREONINE_PHOSPHORYLATION	13	25	AUT, SCZ
GO_CYTOKINE_PRODUCTION	39	120	AUT, SCZ
GO_POSITIVE_REGULATION_OF_NITRIC_OXIDE_SYNTHASE_BIOSYNTHETIC_PROCESS	2	14	AUT, SCZ
GO_REGULATION_OF_NITRIC_OXIDE_SYNTHASE_BIOSYNTHETIC_PROCESS	3	19	AUT, SCZ
GO_SYNAPTIC_VESICLE_RECYCLING	20	23	AUT, SCZ
GO_SYNAPTIC_VESICLE_ENDOCYTOSIS	17	17	AUT, SCZ
GO_LONG_TERM_MEMORY	23	28	AUT, SCZ
KEGG_PRION_DISEASES	17	35	AUT, SCZ
GO_CELL_MIGRATION_IN_HINDBRAIN	8	13	AUT, SCZ
GO_CELLULAR_RESPONSE_TO_ZINC_ION	5	16	AUT, SCZ
GO_RESPONSE_TO_COLD	22	43	AUT, SCZ
GO_POSITIVE_REGULATION_OF_LAMELLIPODIUM_ASSEMBLY	12	16	AUT, SCZ
GO_CELLULAR_RESPONSE_TO_CORTICOSTEROID_STIMULUS	24	58	AUT, SCZ
GO_MYOSIN_HEAVY_CHAIN_BINDING	4	12	AUT, SCZ
GO_SUBSTANTIA_NIGRA_DEVELOPMENT	39	45	AUT, SCZ
GO_NEURON_PROJECTION_MEMBRANE	25	36	AUT, SCZ
GO_URATE_METABOLIC_PROCESS	3	13	AUT, SCZ
GO_AXONAL_GROWTH_CONE	17	20	AUT, SCZ
GO_NEGATIVE_REGULATION_OF_RESPONSE_TO_OXIDATIVE_STRESS	25	35	AUT, SCZ
GO_GLUCOSE_CATABOLIC_PROCESS	16	29	AUT, SCZ
GO_L_AMINO_ACID_TRANSPORT	29	58	AUT, SCZ
GO_L_AMINO_ACID_TRANSMEMBRANE_TRANSPORTER_ACTIVITY	25	54	AUT, SCZ
GO_REGULATION_OF_LEUKOCYTE_APOPTOTIC_PROCESS	25	79	AUT, SCZ
BIOCARTA_BCR_PATHWAY	21	37	AUT, SCZ
GO_INSULIN_SECRETION	18	38	AUT, SCZ
GO_NEGATIVE_REGULATION_OF_AMINE_TRANSPORT	10	25	AUT, SCZ
GO_REGULATION_OF_ALPHA_AMINO_3_HYDROXY_5_METHYL_4_ISOXAZOLE_PROPIONATE_SELECTIVE_GLUTAMATE_RECEPTOR_ACTIVITY	17	19	AUT, SCZ
REACTOME_AMINO_ACID_AND_OLIGOPEPTIDE_SLC_TRANSPORTERS	23	49	AUT, SCZ
GO_POSITIVE_REGULATION_OF_INTERLEUKIN_10_PRODUCTION	6	29	AUT, SCZ
REACTOME_ION_TRANSPORT_BY_P_TYPE_ATPASES	16	34	AUT, SCZ
GO_POSITIVE_REGULATION_OF_PROTEIN_TYROSINE_KINASE_ACTIVITY	20	37	AUT, SCZ
REACTOME_PKA_MEDIATED_PHOSPHORYLATION_OF_CREB	14	18	AUT, SCZ
GO_ACTIVATION_OF_PROTEIN_KINASE_A_ACTIVITY	13	17	AUT, SCZ
GO_RENAL_WATER_HOMEOSTASIS	19	34	AUT, SCZ
GO_NEUROTRANSMITTER_BIOSYNTHETIC_PROCESS	7	14	AUT, SCZ
GO_REGULATION_OF_PLATELET_AGGREGATION	7	17	AUT, SCZ
GO_NEGATIVE_REGULATION_OF_RESPONSE_TO_REACTIVE_OXYGEN_SPECIES	13	18	AUT, SCZ
GO_REGULATION_OF_HYDROGEN_PEROXIDE_INDUCED_CELL_DEATH	13	19	AUT, SCZ
GO_POSITIVE_REGULATION_OF_P38MAPK_CASCADE	8	14	AUT, SCZ
GO_RESPONSE_TO_GONADOTROPIN	10	28	AUT, SCZ
REACTOME_GLUTAMATE_NEUROTRANSMITTER_RELEASE_CYCLE	14	15	AUT, SCZ
GO_ATPASE_ACTIVITY_COUPLED_TO_TRANSMEMBRANE_MOVEMENT_OF_IONS_PHOSPHORYLATIVE_MECHANISM	18	33	AUT, SCZ
GO_POSITIVE_REGULATION_OF_TISSUE_REMODELING	7	26	AUT, SCZ
REACTOME_NEUROTRANSMITTER_RELEASE_CYCLE	27	34	AUT, SCZ
GO_INTERFERON_GAMMA_MEDIATED_SIGNALING_PATHWAY	15	70	AUT, SCZ
GO_MAINTENANCE_OF_PROTEIN_LOCALIZATION_IN_ORGANELLE	23	29	AUT, SCZ
GO_POSITIVE_REGULATION_OF_INSULIN_SECRETION	34	66	AUT, SCZ
GO_POSITIVE_REGULATION_OF_PEPTIDE_SECRETION	39	93	AUT, SCZ
GO_ATPASE_REGULATOR_ACTIVITY	25	30	AUT, SCZ
GO_CHAPERONE_MEDIATED_PROTEIN_FOLDING	37	47	AUT, SCZ
GO_POSITIVE_REGULATION_OF_BLOOD_VESSEL_ENDOTHELIAL_CELL_MIGRATION	13	25	AUT, SCZ
GO_REGULATION_OF_PROTEIN_AUTOPHOSPHORYLATION	24	37	AUT, SCZ
KEGG_ARGININE_AND_PROLINE_METABOLISM	35	54	AUT, SCZ
GO_PROSTATE_GLAND_DEVELOPMENT	14	41	AUT, SCZ
GO_TOR_SIGNALING	11	16	AUT, SCZ
ST_P38_MAPK_PATHWAY	28	37	AUT, SCZ
GO_RESPONSE_TO_YEAST	4	13	AUT, SCZ
GO_NEGATIVE_REGULATION_OF_SMOOTH_MUSCLE_CELL_PROLIFERATION	15	36	AUT, SCZ
BIOCARTA_VITCB_PATHWAY	6	11	AUT, SCZ
KEGG_TYPE_I_DIABETES_MELLITUS	7	44	AUT, SCZ
GO_INNER_CELL_MASS_CELL_PROLIFERATION	4	11	AUT, SCZ
GO_REGULATION_OF_DENDRITIC_SPINE_MORPHOGENESIS	26	30	AUT, SCZ
GO_CALCIUM_DEPENDENT_PROTEIN_KINASE_ACTIVITY	10	12	AUT, SCZ
GO_REGULATION_OF_DENDRITE_EXTENSION	18	19	AUT, SCZ
GO_EMBRYO_IMPLANTATION	13	39	AUT, SCZ
REACTOME_PYRUVATE_METABOLISM	13	19	AUT, SCZ
GO_ADP_BINDING	25	34	AUT, SCZ
GO_ENDOCYTIC_VESICLE_LUMEN	8	17	AUT, SCZ
GO_POSITIVE_REGULATION_OF_NATURAL_KILLER_CELL_ACTIVATION	8	18	AUT, BPD
GO_CYCLASE_ACTIVITY	11	22	AUT, BPD
GO_GLYCOLIPID_BIOSYNTHETIC_PROCESS	30	62	AUT, BPD
GO_HOPS_COMPLEX	11	14	AUT, BPD
GO_TOR_COMPLEX	11	13	AUT, BPD
GO_LYMPHOCYTE_CHEMOTAXIS	3	38	AUT, BPD
GO_LYMPHOCYTE_MIGRATION	5	49	AUT, BPD
GO_MANGANESE_ION_TRANSPORT	4	14	AUT, BPD
ST_JNK_MAPK_PATHWAY	28	40	AUT, BPD
GO_DOPAMINE_RECEPTOR_SIGNALING_PATHWAY	17	30	AUT, BPD
GO_NEGATIVE_REGULATION_OF_DENDRITIC_SPINE_DEVELOPMENT	10	12	AUT, BPD
REACTOME_MITOTIC_PROMETAPHASE	38	87	AUT, BPD
GO_RESPONSE_TO_INTERLEUKIN_4	14	31	AUT, BPD
GO_CELLULAR_RESPONSE_TO_INTERLEUKIN_4	12	26	AUT, BPD
GO_POSITIVE_REGULATION_OF_TOR_SIGNALING	23	29	AUT, BPD
GO_ESTABLISHMENT_OF_SPINDLE_ORIENTATION	14	26	AUT, BPD
GO_HSP70_PROTEIN_BINDING	23	30	AUT, BPD
GO_RESPONSE_TO_FOOD	5	19	AUT, BPD
GO_OXIDOREDUCTASE_ACTIVITY_ACTING_ON_A_SULFUR_GROUP_OF_DONORS_DISULFIDE_AS_ACCEPTOR	10	13	AUT, BPD
GO_CUL3_RING_UBIQUITIN_LIGASE_COMPLEX	33	64	AUT, BPD
REACTOME_PI3K_EVENTS_IN_ERBB4_SIGNALING	26	38	AUT, BPD
REACTOME_PI3K_EVENTS_IN_ERBB2_SIGNALING	30	44	AUT, BPD
GO_REGULATION_OF_NATURAL_KILLER_CELL_ACTIVATION	8	27	AUT, BPD
GO_REGULATION_OF_ERYTHROCYTE_DIFFERENTIATION	22	36	AUT, BPD
GO_RESPONSE_TO_THYROID_HORMONE	15	22	AUT, BPD
GO_ACTIVATION_OF_ADENYLATE_CYCLASE_ACTIVITY	19	39	AUT, BPD
GO_REGULATION_OF_CENTROSOME_DUPLICATION	17	32	AUT, BPD
GO_REGULATION_OF_CENTROSOME_CYCLE	19	39	AUT, BPD
GO_REGULATION_OF_GENE_SILENCING	20	52	AUT, BPD
GO_POSITIVE_REGULATION_OF_MUSCLE_CONTRACTION	11	44	AUT, BPD
GO_STEM_CELL_DIVISION	17	29	AUT, BPD
ST_GRANULE_CELL_SURVIVAL_PATHWAY	24	27	AUT, BPD
GO_PROTEIN_SERINE_THREONINE_PHOSPHATASE_INHIBITOR_ACTIVITY	6	11	AUT, BPD
GO_ENDOSOME_TO_LYSOSOME_TRANSPORT	33	42	AUT, BPD
GO_POSITIVE_REGULATION_OF_CALCIUM_ION_DEPENDENT_EXOCYTOSIS	15	26	AUT, BPD
GO_REGULATION_OF_GASTRULATION	10	35	AUT, BPD
GO_PERIPHERAL_NERVOUS_SYSTEM_AXON_ENSHEATHMENT	15	22	AUT, BPD
GO_SCHWANN_CELL_DEVELOPMENT	18	26	AUT, BPD
GO_SCHWANN_CELL_DIFFERENTIATION	22	31	AUT, BPD
PID_CD40_PATHWAY	14	31	AUT, BPD
KEGG_VALINE_LEUCINE_AND_ISOLEUCINE_DEGRADATION	34	44	AUT, BPD
REACTOME_METABOLISM_OF_POLYAMINES	10	15	AUT, BPD
GO_VESICLE_DOCKING_INVOLVED_IN_EXOCYTOSIS	29	35	AUT, BPD
GO_PEROXISOME_PROLIFERATOR_ACTIVATED_RECEPTOR_BINDING	11	15	AUT, BPD
GO_REGULATION_OF_INTERLEUKIN_10_PRODUCTION	8	46	SCZ, BPD
GO_POSITIVE_REGULATION_OF_PROTEIN_DEACETYLATION	12	18	SCZ, BPD
GO_CHROMATIN_SILENCING	28	95	SCZ, BPD
GO_POSITIVE_REGULATION_OF_STRIATED_MUSCLE_CONTRACTION	7	15	SCZ, BPD
GO_MONOSACCHARIDE_BIOSYNTHETIC_PROCESS	36	54	SCZ, BPD
REACTOME_TRAF6_MEDIATED_IRF7_ACTIVATION_IN_TLR7_8_OR_9_SIGNALING	2	10	SCZ, BPD
REACTOME_METABOLISM_OF_PORPHYRINS	10	14	SCZ, BPD
GO_POSITIVE_REGULATION_OF_INTERFERON_ALPHA_PRODUCTION	5	16	SCZ, BPD
GO_REGULATION_OF_INTERFERON_ALPHA_PRODUCTION	5	19	SCZ, BPD
PID_MYC_PATHWAY	19	25	SCZ, BPD
PID_ECADHERIN_STABILIZATION_PATHWAY	27	42	SCZ, BPD
PID_RHODOPSIN_PATHWAY	3	24	SCZ, BPD
GO_DENDRITIC_SHAFT	31	37	SCZ, BPD
GO_PHOSPHATIDYLINOSITOL_3_4_5_TRISPHOSPHATE_BINDING	19	34	SCZ, BPD
GO_NEGATIVE_REGULATION_OF_SMALL_GTPASE_MEDIATED_SIGNAL_TRANSDUCTION	28	40	SCZ, BPD
GO_GDP_DISSOCIATION_INHIBITOR_ACTIVITY	10	11	SCZ, BPD
GO_HEPARAN_SULFATE_PROTEOGLYCAN_BIOSYNTHETIC_PROCESS	16	23	SCZ, BPD
GO_REGULATION_OF_INTERFERON_GAMMA_PRODUCTION	15	97	SCZ, BPD
REACTOME_DEPOSITION_OF_NEW_CENPA_CONTAINING_NUCLEOSOMES_AT_THE_CENTROMERE	9	64	SCZ, BPD
GO_GLYCOSPHINGOLIPID_METABOLIC_PROCESS	35	69	SCZ, BPD
REACTOME_DEGRADATION_OF_THE_EXTRACELLULAR_MATRIX	5	29	SCZ, BPD
REACTOME_ROLE_OF_SECOND_MESSENGERS_IN_NETRIN1_SIGNALING	2	11	SCZ, BPD
GO_REGULATION_OF_INCLUSION_BODY_ASSEMBLY	12	16	SCZ, BPD
GO_LIPOPOLYSACCHARIDE_MEDIATED_SIGNALING_PATHWAY	11	31	SCZ, BPD
GO_REGULATION_OF_EXTRINSIC_APOPTOTIC_SIGNALING_PATHWAY_VIA_DEATH_DOMAIN_RECEPTORS	25	55	SCZ, BPD
PID_LPA4_PATHWAY	12	15	AUT, SCZ, BPD
GO_NEGATIVE_REGULATION_OF_CATECHOLAMINE_SECRETION	5	16	AUT, SCZ, BPD
GO_CAMP_BIOSYNTHETIC_PROCESS	7	17	AUT, SCZ, BPD
BIOCARTA_TOLL_PATHWAY	18	37	AUT, SCZ, BPD
GO_NEGATIVE_REGULATION_OF_GENE_SILENCING	6	19	AUT, SCZ, BPD
GO_CELL_ACTIVATION_INVOLVED_IN_IMMUNE_RESPONSE	41	139	AUT, SCZ, BPD
GO_LYMPHOCYTE_ACTIVATION_INVOLVED_IN_IMMUNE_RESPONSE	29	98	AUT, SCZ, BPD
GO_REGULATION_OF_FEEDING_BEHAVIOR	6	22	AUT, SCZ, BPD
GO__DE_NOVO_POSTTRANSLATIONAL_PROTEIN_FOLDING	12	14	AUT, SCZ, BPD
GO__DE_NOVO_PROTEIN_FOLDING	17	19	AUT, SCZ, BPD
GO_PROTEIN_REFOLDING	15	20	AUT, SCZ, BPD
GO_COFACTOR_CATABOLIC_PROCESS	7	20	AUT, SCZ, BPD
KEGG_TASTE_TRANSDUCTION	11	52	AUT, SCZ, BPD
GO_POSITIVE_REGULATION_OF_WOUND_HEALING	16	48	AUT, SCZ, BPD
ST_GA12_PATHWAY	14	23	AUT, SCZ, BPD
GO_STABILIZATION_OF_MEMBRANE_POTENTIAL	2	16	AUT, SCZ, BPD
GO_NARROW_PORE_CHANNEL_ACTIVITY	3	17	AUT, SCZ, BPD
REACTOME_TANDEM_PORE_DOMAIN_POTASSIUM_CHANNELS	2	12	AUT, SCZ, BPD
GO_PROTEIN_TARGETING_TO_PLASMA_MEMBRANE	19	23	AUT, SCZ, BPD
PID_HIF2PATHWAY	25	34	AUT, SCZ, BPD
REACTOME_ADENYLATE_CYCLASE_ACTIVATING_PATHWAY	8	10	AUT, SCZ, BPD
REACTOME_ADENYLATE_CYCLASE_INHIBITORY_PATHWAY	11	13	AUT, SCZ, BPD
GO_CYCLIC_NUCLEOTIDE_BIOSYNTHETIC_PROCESS	12	34	AUT, SCZ, BPD
REACTOME_NUCLEAR_EVENTS_KINASE_AND_TRANSCRIPTION_FACTOR_ACTIVATION	20	24	AUT, SCZ, BPD
REACTOME_ERK_MAPK_TARGETS	18	21	AUT, SCZ, BPD
GO_REGULATION_OF_PROTEIN_DEACETYLATION	24	34	AUT, SCZ, BPD
GO_PHOSPHATIDYLSERINE_BINDING	19	33	AUT, SCZ, BPD
REACTOME_JNK_C_JUN_KINASES_PHOSPHORYLATION_AND_ACTIVATION_MEDIATED_BY_ACTIVATED_HUMAN_TAK1	10	16	AUT, SCZ, BPD
GO_POSITIVE_REGULATION_OF_THYMOCYTE_AGGREGATION	2	12	AUT, SCZ, BPD
GO_TRANSCRIPTION_FACTOR_ACTIVITY_DIRECT_LIGAND_REGULATED_SEQUENCE_SPECIFIC_DNA_BINDING	20	48	AUT, SCZ, BPD
GO_RECYCLING_ENDOSOME_MEMBRANE	28	42	AUT, SCZ, BPD
