# Supplementary material for: Commonality in dysregulated expression of gene sets in cortical brains of individuals with autism, schizophrenia, and bipolar disorder
Source: Transl Psychiatry. 2019 May 24;9:152. doi: 10.1038/s41398-019-0488-4 (PMC6534650; doi:10.1038/s41398-019-0488-4)
Supplement: Supplementary file 3 — Supplementary Table 2 [file 41398_2019_488_MOESM3_ESM.xlsx]

## Sheet: Consensus modules
Supplementary Table 2
Module id	Module color	Correlation with traits																					Number of included genes	Included genes sorted by meta-Z score of gene significance
		Dataset1.age.correlation	Dataset1.age.p	Dataset1.sex.correlation	Dataset1.sex.p	Dataset1.status.correlation	Dataset1.status.p	AUT-correlated	Dataset2.age.correlation	Dataset2.age.p	Dataset2.sex.correlation	Dataset2.sex.p	Dataset2.status.correlation	Dataset2.status.p	SCZ-correlated	Dataset3.age.correlation	Dataset3.age.p	Dataset3.sex.correlation	Dataset3.sex.p	Dataset3.status.correlation	Dataset3.status.p	BPD-correlated
M1	turquoise	-0.487614	1.16699e-06	-0.142261	0.215195	-0.38158	0.0001847	1	-0.0873164	0.719645	0.0281999	0.936439	-0.548413	7.69693e-05	1	0.0253529	0.898909	-0.259417	0.220251	-0.383961	0.0177761	1	318	DIRAS1	COPS7A	SBK1	RGS4	TMEM155	KCNK1	FBXO41	TMEM151B	MAPK9	TMOD2	SYNPO	PACSIN1	PPP2R2C	WSB2	STX1B	NICN1	UNC13A	KIF21B	SYNGR1	CDK5R2	GNB1	SV2B	NAP1L5	TIMM17A	SLC32A1	RASGRP1
M2	blue	0.496511	9.54918e-07	0.170089	0.138508	0.390382	0.00013764	1	0.0936455	0.719645	-0.0115226	0.974579	0.533105	9.75086e-05	1	-0.0769562	0.898564	0.254415	0.220251	0.399051	0.0171272	1	210	UBXN4	CNP	EMX2	EPHX1	ZNF395	MAL	NTRK2	NPHP3	ALDH1L1	BBX	VWA1	FRYL	H3F3B	CD81	HAPLN2	TPP1	MLL	STAT3	PLLP	PIP4K2A	MAG	ZKSCAN1	GPM6B	LPIN1	CDC42EP1	SLC44A2
M3	brown	-0.306807	0.00207821	-0.105934	0.363523	-0.45478	2.84148e-05	1	0.244855	0.563485	0.23864	0.848976	-0.280068	0.0445359	1	-0.131755	0.898564	-0.0915078	0.668353	-0.19308	0.25102	0	59	MORF4L1	FRS3	NDUFB6	MT-CO2	RGS12	AP1S2	ECSIT	COX6A1	MRPS36	HEXIM1	SLC25A6	RGS5	NDUFB3	NME1	UQCRH	NAT8L	SPAG7	RNF146	COX7A2	MATK	ANKH	DTX3	LDHB	C3orf18	ANKRD42	NDUFA5
M4	yellow	0.508756	8.05924e-07	0.0937883	0.415992	0.344525	0.000608301	1	0.150234	0.608706	-0.0280472	0.936439	0.48261	0.000412821	1	0.00442113	0.975437	0.0469488	0.777353	0.337062	0.044785	1	56	NPAS3	ZC3H6	NEMF	PRRC2C	ANKRD12	ZCRB1	KTN1	EIF5B	NTM	ZNF292	RBBP6	CCDC88A	CEP290	UPF2	THOC2	SEC62	CHD9	ATRX	NUCKS1	NSRP1	PPIG	PPP1R12A	WDR60	SRSF11	AKAP9	RSF1
M5	green	0.443528	6.933e-06	0.151954	0.18951	0.191039	0.0629839	1	0.181502	0.563485	0.0512469	0.936439	0.381214	0.0071863	1	-0.145045	0.898564	0.164696	0.396361	0.291412	0.070578	1	55	TTYH1	PPP1R1B	KIAA1161	ALDH6A1	FGFR3	ALDH7A1	POLR2J	GPAM	CSNK1E	ALDH4A1	GJB6	TPCN1	GPR37L1	PRODH	AGXT2L1	ATP1A2	PPP1R3C	GRIN2C	PTN	ALDH2	GLUD1	ACSS1	BMP7	SELENBP1	S100A1	AMOT
M6	red	-0.308154	0.00207821	-0.28465	0.0197816	-0.344391	0.000608301	1	0.0720142	0.719645	0.211819	0.852736	-0.369108	0.00835245	1	0.0697524	0.898564	-0.200857	0.302007	-0.240791	0.136062	0	49	EPS15	OTUD5	SLC41A3	PPP1R37	KNDC1	CASD1	PHF23	ELMO1	AGAP3	PSEN2	ANAPC2	UBA3	KIAA0895L	CORO2B	VPS9D1	LSM14B	GAS2L1	NRXN2	GSS	KLHL26	CDIPT	RANGAP1	ABI1	RSPO2	FKBP4	CSTF3
M7	black	0.461153	2.74971e-06	0.172657	0.138508	0.436594	3.35694e-05	1	-0.0826279	0.719645	-0.0761465	0.936439	0.494544	0.000302999	1	-0.087476	0.898564	0.325009	0.153044	0.414296	0.0144193	1	46	P4HA1	PAK2	MYL12A	PHF11	SCARA3	SLC6A9	MYO1E	F3	CHI3L1	CLIC4	SERPING1	SPATA13	TNFRSF1A	CSF1	SPP1	RALGDS	AFF1	SYNGR2	MVP	C17orf62	NFKBIA	SGTA	NKX6-2	C10orf10	ZC3HAV1	FGF2
M8	pink	0.281111	0.00475572	-0.0461849	0.675134	0.0338027	0.733366	0	0.169039	0.563485	-0.030621	0.936439	0.364394	0.0087485	1	-0.0350668	0.898564	0.052892	0.777353	0.322785	0.0505548	1	43	RTF1	MAP9	TOPORS	ATN1	NR1D1	CCDC173	C11orf57	SRRM3	PEBP1	KIAA1551	CEP57	ZBTB7A	BOD1L1	CELF4	ANKRD11	SBNO1	ZFP14	ZNF580	SSB	NR2F6	FAM134C	CTR9	ORMDL3	PHF17	FBXW7	RBFOX3
M9	magenta	-0.388739	8.70425e-05	-0.0845347	0.452582	-0.394256	0.000132511	1	-0.0459827	0.804036	0.0949526	0.936439	-0.531262	9.75086e-05	1	-0.0767321	0.898564	-0.24268	0.220251	-0.461589	0.00499134	1	37	RAPGEF4	NECAB3	RIMS1	SLC25A5	FNDC5	VWA5B2	FNDC4	POU6F1	REXO1	TMEM38A	ZNF365	MPND	TMEM229B	LRP3	FBXW5	SLC25A23	EXTL2	HR	PRRC2A	AES	MAP1A	STAU2	DENND4B	DTX4	EVI5L	BRSK1
M10	purple	-0.219595	0.0274956	-0.236914	0.0507953	-0.20413	0.048125	1	0.183589	0.563485	0.0435408	0.936439	0.0920566	0.518369	0	0.0325849	0.898564	-0.192816	0.310012	0.148522	0.381124	0	36	PAK3	SPTBN4	PSMD12	GPM6A	CALM2	ARL2BP	ELAVL4	UBE3A	APOO	KIF3B	ARHGAP32	NEFM	GRIN2A	STOX2	CBX6	NRXN1	CAMK2B	SLITRK4	RBFOX1	UBE2E2	CSMD1	PPP3CA	FAM171A1	PRKCB	AFTPH	ATP2B1
M11	greenyellow	0.466705	2.27004e-06	0.183559	0.129956	0.276098	0.006983	1	0.194127	0.563485	0.0819193	0.936439	0.373898	0.00799179	1	-0.0607545	0.898564	0.296277	0.199921	0.288737	0.070578	1	30	S100B	KIAA0930	ANP32B	SLC27A1	HIPK2	WNK1	CLDND1	ASPA	SEPT4	METRN	RASSF2	ZCCHC24	ERMN	KIAA1598	PLEKHB1	CENPB	MAP4K4	MAP4	FGF1	ZEB2	AIF1L	KIF1C	LPAR1	MOBP	SEPT2	SLCO1A2
M12	tan	0.396174	6.56627e-05	0.241043	0.0507953	0.219954	0.0336373	1	0.170727	0.563485	0.0849474	0.936439	0.307588	0.0269737	1	-0.182847	0.898564	0.221839	0.270689	0.186044	0.258639	0	30	PHF14	MT3	SYF2	PCM1	RBP1	ECI1	PDE1C	MNF1	PKP4	RPS27A	SPAG9	PTPRZ1	RWDD1	NACA	PAIP2B	ZBTB47	TOMM7	RPS21	ANKRD40	FEZ1	ZNF326	RPL37A	SCD	MRPL27	UPF3A	C7orf41
M13	salmon	-0.474785	1.6287e-06	-0.0455983	0.675134	-0.404843	9.29135e-05	1	-0.114041	0.719645	0.0879267	0.936439	-0.58414	2.11672e-05	1	-0.1249	0.898564	-0.0732132	0.7011	-0.476727	0.00466016	1	28	CCDC136	CPLX2	HIVEP2	SC5DL	AMPD2	PPFIA4	FAM168B	MYO5A	MFN2	SCRN1	PDZD4	CYFIP2	CHMP5	APC	TMEM8B	BCL2L2	EPB41L1	SCN4B	SGSM2	NELF	PAK6	DOK6	PCP4	CTB-52I2.8	SOWAHA	ZBTB11
M14	cyan	0.158484	0.112996	0.29389	0.0197816	-0.0583838	0.581334	0	0.219419	0.563485	0.0976572	0.936439	0.193967	0.170487	0	-0.210296	0.898564	0.0787603	0.7011	0.0541553	0.732998	0	28	KIF5C	GUK1	PARP1	SMARCA4	LAMTOR2	COX4I1	KIF5A	RPS19BP1	SEPW1	RBX1	UBAC1	TCEA2	NCOA2	EPAS1	PPP2R5E	TIAM1	PET100	ZFR	UNC13C	RABL6	NDUFB9	MPC1	GPATCH4	SALL2	DKC1	PAF1
M15	midnightblue	-0.408487	4.27201e-05	-0.203925	0.108845	-0.344586	0.000608301	1	-0.0101804	0.940088	0.0453583	0.936439	-0.230743	0.101917	0	-0.0950889	0.898564	-0.130473	0.519608	-0.0489541	0.732998	0	27	CNRIP1	MYPOP	HAGH	HEY1	PRRG3	LRFN5	CUL1	SIRPA	FAM149A	AP3D1	VDAC2	TRAK1	PDCD6	KLHDC2	UBE2B	ITGA3	PDHB	VSTM2B	UNC79	ZFAND5	THRB	FAM127A	WASL	IMP3	FKBP1B	SLC30A5
M16	lightcyan	-0.397351	6.56627e-05	-0.197373	0.114008	-0.362931	0.000351548	1	0.0738206	0.719645	0.0774012	0.936439	-0.386079	0.00693469	1	0.184365	0.898564	-0.212962	0.279149	-0.118616	0.492798	0	26	FAM19A2	FAM3C	RANBP9	TAGLN3	SYT3	LPCAT4	ATP6V0E2	EPB49	EIF4A2	GNAS	PDHA1	TTBK1	STMN1	ANKRD13C	FBXL2	WNT10B	RBFOX2	BASP1	PRKAR2B	PROSAPIP1	VDAC3	LMO4	PRRT2	MAPT	TRNP1	FBXO44
M17	grey60	-0.228464	0.0226153	-0.284348	0.0197816	-0.270907	0.00777702	1	0.089615	0.719645	0.0258195	0.936439	-0.00595595	0.964928	0	0.0585956	0.898564	-0.161184	0.396361	0.08814	0.589817	0	26	OSCP1	PKDCC	PRRT3	NAT14	HID1	DGKA	SLC25A11	TSPAN7	USP35	FAM32A	AHDC1	SNCB	KIF3A	FXYD7	CORO6	RAB26	GDI1	RUNDC1	RIC3	CCDC92	PPAPDC3	CNKSR2	NEUROD2	PSMD6	EFNA3	WBP2
M18	lightgreen	0.352506	0.000371968	0.00668224	0.946325	0.281026	0.00633398	1	0.164823	0.563485	-0.00236607	0.986063	0.406942	0.0042962	1	-0.119434	0.898564	0.0283333	0.843543	0.298847	0.0693188	1	24	WIPF2	RDH11	CELF1	SREK1IP1	TRIM33	PHACTR3	ELAVL3	CCDC34	AC007390.5	COQ9	SMC6	GNAQ	ZNF793	ANKRD18B	PPIL4	DCAKD	SUPV3L1	RBM26	ZNF506	FAM228B	RBMS1	XIAP	RIMKLB	OSBPL6
M19	lightyellow	-0.386557	8.93827e-05	-0.137001	0.223913	-0.433143	3.35694e-05	1	-0.0524203	0.803346	0.0862575	0.936439	-0.591382	2.11672e-05	1	-0.151795	0.898564	-0.244304	0.220251	-0.538303	0.00106102	1	24	DLGAP3	TRAF3	FMNL1	RPH3A	PSD	KCNAB2	NREP	KCNA1	ABLIM2	NCS1	DUSP8	KCNIP3	PDP1	FBXL16	PLCH2	ACTR1B	NACC1	CAMK2A	ATP2B2	TSPAN13	PPP1R9B	DBNDD1	SEH1L	SPRYD7
M20	royalblue	0.382011	0.000103387	0.188082	0.128519	0.410701	8.55863e-05	1	-0.0366627	0.822332	-0.0699692	0.936439	0.310221	0.0269737	1	0.114783	0.898564	0.353512	0.144688	0.320205	0.0505548	1	23	PML	SNRPA	CDC42EP2	ADAMTS4	B2M	ATL3	TANC1	GALNT10	HSP90B1	VIMP	TTC7A	HAUS6	C19orf25	PSENEN	COL4A2	GINM1	ATP6V0A2	PSME1	KIAA0556	RIPK1	DIS3L2	POFUT2	LMO2
M21	darkred	0.0850372	0.390734	0.277694	0.0198551	0.106367	0.309426	0	0.122325	0.719645	0.258551	0.848976	-0.114734	0.433073	0	-0.0333154	0.898564	0.115068	0.570083	-0.110109	0.508052	0	21	ABCG2	ENG	NET1	NOTCH3	PTPRB	SLC38A5	RNASET2	SLCO2B1	LIMS2	CD320	GPR116	ESAM	ITIH5	PODXL	A2M	C3	FN1	ITM2A	ABCB1	ARHGDIB	CD74
M22	darkgreen	0.280474	0.00475572	0.287759	0.0197816	0.188924	0.0629839	1	0.213065	0.563485	0.193942	0.852736	0.31644	0.0252686	1	0.0348632	0.898564	0.347092	0.144688	0.249987	0.126266	0	20	RPL5	RPLP0	TCEB2	RPL13	RPSA	FAU	SHFM1	EEF1A1	FBL	ELOF1	ROMO1	FAM96B	RPL3	POLR2I	RPS18	NDUFB8	RPL31	LSMD1	ATP5I	NDUFS5
[truncated: 292 more columns]

## Sheet: M1
Category	Term	Count	%	PValue	Genes	Bonferroni	Benjamini	FDR
GOTERM_CC_ALL	GO:0097458~neuron part	111	35.9223	7.25962e-49	GPRIN1, SEPT5, KCNC1, KCNC3, GRIK3, SNCA, FGF13, L1CAM, SYT7, SYP, APP, PACSIN1, GOT1, DNAJC6, CHRNA4, DNAJC5, GNG3, SCAMP5, LRRC4, CRTAC1, ENC1, BSN, PTPRN, MAPK1, DOC2A, MAGEE1, RASGRF1, SSTR1, UNC13A, NETO2, CDK5R1, ASTN1, KCNA6, RIMS3, SLC32A1, GAD2, DAGLA, RAP1GAP2, GAD1, OLFM1, AP2M1, GABARAPL1, SYT11, GRIN1, GABRA5, MAP2K4, SLC6A17, SHANK1, KCNK1, SYNGR3, VDAC1, EPHA5, EPHA4, PLK2, MAP2, T…	4.03635e-46	4.03635e-46	1.06101e-45
GOTERM_CC_ALL	GO:0045202~synapse	76	24.5955	1.13747e-37	SEPT5, KCNC3, TLN2, CLSTN3, GRIK3, WASF1, SNCA, COPS4, CLSTN1, SYT7, SYNGR1, SYP, AP1S1, PACSIN1, APP, DLG4, DNAJC6, DLG3, CHRNA4, SV2B, DNAJC5, GNG3, NSF, SCAMP5, LRRC4, NMNAT2, SVOP, RIMBP2, STXBP1, BSN, PCDH8, PTPRN, STX1B, PJA2, CBLN4, DOC2A, MAGEE1, UNC13A, NETO2, RAB3A, CDK5R1, RAB3C, RIMS3, AMPH, SLC32A1, GAD2, SNAP25, GAD1, OLFM1, DCLK1, AP2M1, SYNPO, GLRB, CAP2, SLC8A2, GABRA3, SYT11, GR…	6.32434e-35	3.16217e-35	1.66244e-34
GOTERM_CC_ALL	GO:0043005~neuron projection	84	27.1845	3.66845e-37	GPRIN1, SEPT5, KCNC1, KCNC3, ATL1, GRIK3, SNCA, UCHL1, PINK1, L1CAM, FGF13, SYT7, SYNGR1, SYP, AP1S1, PACSIN1, APP, GOT1, DLG4, DLG3, CHRNA4, CNTNAP1, SRD5A1, SV2B, DNAJC5, GNG3, PAK1, KCNQ2, NSF, LRRC4, CRTAC1, STXBP1, BSN, PCDH8, PTPRN, MAPK1, DOC2A, MAGEE1, RASGRF1, GNB1, SSTR1, CHL1, UNC13A, RAB3A, CDK5R1, RAP1GAP, TAC1, KCNA6, PCSK2, SLC32A1, GAD2, DAGLA, INPP5J, PAFAH1B1, RAP1GAP2, SNAP25, …	2.03966e-34	6.79885e-35	5.36152e-34
GOTERM_CC_ALL	GO:0044456~synapse part	67	21.6828	2.19123e-35	SEPT5, KCNC3, CLSTN3, GRIK3, SNCA, COPS4, CLSTN1, SYT7, SYNGR1, SYP, AP1S1, APP, DLG4, DLG3, CHRNA4, DNAJC6, SV2B, DNAJC5, GNG3, NSF, SCAMP5, LRRC4, SVOP, STXBP1, BSN, PCDH8, PTPRN, STX1B, PJA2, MAGEE1, DOC2A, UNC13A, NETO2, RAB3A, CDK5R1, RAB3C, AMPH, RIMS3, SLC32A1, GAD2, SNAP25, GAD1, DCLK1, SYNPO, AP2M1, GLRB, CAP2, SLC8A2, GABRA3, SYT11, GRIN1, GABRA5, ATP1A3, ATP1A1, SLC6A17, SHANK1, SYNGR3…	1.21833e-32	3.04581e-33	3.20254e-32
GOTERM_BP_ALL	GO:0099537~trans-synaptic signaling	64	20.712	1.53563e-32	SEPT5, CLSTN3, GRIK3, SNCA, CLSTN1, PINK1, SYT7, VGF, SYNGR1, RTN3, SYP, DLG4, DLG3, CHRNA4, DNAJC5, KCNQ2, EGR3, STXBP1, BSN, PCDH8, PRKCE, STX1B, MAPK1, DOC2A, RASGRF1, SSTR1, UNC13A, RAB3A, SNAP91, CACNB1, TAC1, NAPB, AMPH, RIMS3, SLC32A1, GAD2, PPP3CB, PAFAH1B1, SNAP25, GAD1, IQSEC2, GLRB, SLC8A2, SYT11, GRIN1, GABRA5, SLC12A5, SHANK1, VDAC1, SLC17A7, YWHAG, YWHAH, NPY, ATP2A2, PLK2, GRIA1, G…	5.9429e-29	5.9429e-29	2.84357e-29
GOTERM_BP_ALL	GO:0099536~synaptic signaling	64	20.712	1.53563e-32	SEPT5, CLSTN3, GRIK3, SNCA, CLSTN1, PINK1, SYT7, VGF, SYNGR1, RTN3, SYP, DLG4, DLG3, CHRNA4, DNAJC5, KCNQ2, EGR3, STXBP1, BSN, PCDH8, PRKCE, STX1B, MAPK1, DOC2A, RASGRF1, SSTR1, UNC13A, RAB3A, SNAP91, CACNB1, TAC1, NAPB, AMPH, RIMS3, SLC32A1, GAD2, PPP3CB, PAFAH1B1, SNAP25, GAD1, IQSEC2, GLRB, SLC8A2, SYT11, GRIN1, GABRA5, SLC12A5, SHANK1, VDAC1, SLC17A7, YWHAG, YWHAH, NPY, ATP2A2, PLK2, GRIA1, G…	5.9429e-29	5.9429e-29	2.84357e-29
GOTERM_BP_ALL	GO:0007268~chemical synaptic transmission	64	20.712	1.53563e-32	SEPT5, CLSTN3, GRIK3, SNCA, CLSTN1, PINK1, SYT7, VGF, SYNGR1, RTN3, SYP, DLG4, DLG3, CHRNA4, DNAJC5, KCNQ2, EGR3, STXBP1, BSN, PCDH8, PRKCE, STX1B, MAPK1, DOC2A, RASGRF1, SSTR1, UNC13A, RAB3A, SNAP91, CACNB1, TAC1, NAPB, AMPH, RIMS3, SLC32A1, GAD2, PPP3CB, PAFAH1B1, SNAP25, GAD1, IQSEC2, GLRB, SLC8A2, SYT11, GRIN1, GABRA5, SLC12A5, SHANK1, VDAC1, SLC17A7, YWHAG, YWHAH, NPY, ATP2A2, PLK2, GRIA1, G…	5.9429e-29	5.9429e-29	2.84357e-29
GOTERM_BP_ALL	GO:0098916~anterograde trans-synaptic signaling	64	20.712	1.53563e-32	SEPT5, CLSTN3, GRIK3, SNCA, CLSTN1, PINK1, SYT7, VGF, SYNGR1, RTN3, SYP, DLG4, DLG3, CHRNA4, DNAJC5, KCNQ2, EGR3, STXBP1, BSN, PCDH8, PRKCE, STX1B, MAPK1, DOC2A, RASGRF1, SSTR1, UNC13A, RAB3A, SNAP91, CACNB1, TAC1, NAPB, AMPH, RIMS3, SLC32A1, GAD2, PPP3CB, PAFAH1B1, SNAP25, GAD1, IQSEC2, GLRB, SLC8A2, SYT11, GRIN1, GABRA5, SLC12A5, SHANK1, VDAC1, SLC17A7, YWHAG, YWHAH, NPY, ATP2A2, PLK2, GRIA1, G…	5.9429e-29	5.9429e-29	2.84357e-29
GOTERM_CC_ALL	GO:0098793~presynapse	43	13.9159	5.37905e-28	SEPT5, RAB3A, KCNC3, RAB3C, GRIK3, COPS4, SNCA, SYT7, SYNGR1, AMPH, RIMS3, SLC32A1, SYP, GAD2, APP, AP1S1, DLG4, DNAJC5, SV2B, GAD1, SNAP25, SCAMP5, AP2M1, SVOP, SYT11, GRIN1, STXBP1, BSN, PCDH8, SLC6A17, PTPRN, STX1B, SYNGR3, VDAC1, SLC17A7, DOC2A, PDE2A, GRIA1, SYT13, APBB1, DNM1, UNC13A, CACNA1B	2.99075e-25	5.9815e-26	7.86161e-25
GOTERM_CC_ALL	GO:0030424~axon	48	15.534	8.82472e-26	SEPT5, RAB3A, CDK5R1, KCNC3, RAP1GAP, ATL1, GRIK3, SNCA, UCHL1, PINK1, TAC1, KCNA6, FGF13, L1CAM, SYT7, SYNGR1, SLC32A1, SYP, GAD2, APP, DAGLA, PACSIN1, AP1S1, GOT1, DLG4, DNAJC5, CNTNAP1, PAFAH1B1, PAK1, KCNQ2, KIF21B, OLFM1, AP2M1, SYT11, GRIN1, MAP2K4, STXBP1, ATP1A3, BSN, PTPRN, SLC17A7, EPHA5, MAPK1, EPHA4, GRIA1, APBB1, DNM1, UNC13A	4.90654e-23	8.17757e-24	1.28975e-22
GOTERM_CC_ALL	GO:0042995~cell projection	95	30.7443	1.80254e-24	GPRIN1, SEPT5, KCNC1, KCNC3, ATL1, TLN2, GRIK3, WASF1, SNCA, CLSTN1, UCHL1, PIP5K1B, PINK1, L1CAM, FGF13, SYT7, SYNGR1, SYP, AP1S1, APP, PACSIN1, GOT1, DLG4, DLG3, CHRNA4, CNTNAP1, SV2B, SRD5A1, DNAJC5, GNG3, PAK1, KCNQ2, NSF, LRRC4, CRTAC1, STXBP1, BSN, PCDH8, PFKM, PTPRN, MAPK1, ATP6V1A, DOC2A, MAGEE1, RASGRF1, GNB1, SSTR1, RAB15, CHL1, UNC13A, RAB3A, CDK5R1, RAP1GAP, ACTR3B, TAC1, KCNA6, ATP6V…	1.00221e-21	1.43173e-22	2.63446e-21
GOTERM_CC_ALL	GO:0008021~synaptic vesicle	28	9.06149	1.51893e-22	SEPT5, RAB3A, RAB3C, COPS4, SNCA, SYT7, SYNGR1, AMPH, SYP, SLC32A1, GAD2, DLG4, SV2B, DNAJC5, SNAP25, SCAMP5, SVOP, SYT11, GRIN1, SLC6A17, PTPRN, STX1B, SYNGR3, VDAC1, SLC17A7, DOC2A, GRIA1, DNM1	8.44523e-20	1.05565e-20	2.21995e-19
GOTERM_CC_ALL	GO:0070382~exocytic vesicle	29	9.38511	1.7763e-22	SEPT5, RAB3A, RAB3C, COPS4, SNCA, SYT7, SYNGR1, AMPH, SYP, SLC32A1, GAD2, DLG4, SV2B, DNAJC5, RAB6A, SNAP25, SCAMP5, SVOP, SYT11, GRIN1, SLC6A17, PTPRN, STX1B, SYNGR3, VDAC1, SLC17A7, DOC2A, GRIA1, DNM1	9.87623e-20	1.09736e-20	2.59611e-19
GOTERM_CC_ALL	GO:0036477~somatodendritic compartment	54	17.4757	5.20107e-22	KCNC1, KCNC3, GRIK3, UCHL1, FGF13, APP, DLG4, CHRNA4, DLG3, SRD5A1, PAK1, GNG3, NSF, LRRC4, ENC1, BSN, PCDH8, SEZ6L, PTPRN, MAPK1, MAGEE1, GNB1, CHL1, CDK5R1, RAP1GAP, ASTN1, TAC1, SLC32A1, PCSK2, INPP5J, ENO2, PAFAH1B1, KIF21B, OLFM1, SYNPO, GLRB, GABARAPL1, SLC8A2, SYT11, GRIN1, GABRA5, SLC12A5, MAP2K4, ATP1A3, KCNK1, SHANK1, EPHA5, EPHA4, PLK2, GRIA1, SPTBN2, SST, APBB1, CACNA1B	2.89179e-19	2.89179e-20	7.60149e-19
GOTERM_CC_ALL	GO:0044463~cell projection part	64	20.712	9.17683e-22	GPRIN1, SEPT5, KCNC1, KCNC3, GRIK3, SNCA, UCHL1, FGF13, L1CAM, SYT7, SYNGR1, SYP, PACSIN1, APP, AP1S1, GOT1, DLG4, DLG3, CNTNAP1, DNAJC5, PAK1, KCNQ2, NSF, LRRC4, CRTAC1, STXBP1, BSN, PFKM, PTPRN, MAPK1, RASGRF1, GNB1, UNC13A, RAB3A, CDK5R1, KCNA6, SLC32A1, DAGLA, INPP5J, PAFAH1B1, SNAP25, KIF21B, OLFM1, SYNPO, AP2M1, NGEF, GABARAPL1, SLC8A2, SYT11, GRIN1, SLC12A5, MAP2K4, ATP1A3, SHANK1, KCNK1, …	5.10232e-19	4.63847e-20	1.34122e-18
GOTERM_BP_ALL	GO:0007267~cell-cell signaling	82	26.5372	5.32072e-22	SEPT5, SPIN1, TOLLIP, ATP6AP2, CLSTN3, GRIK3, SNCA, CLSTN1, PINK1, FGF13, SYT7, CLTC, VGF, SYNGR1, RTN3, SYP, DLG4, DLG3, CHRNA4, DNAJC5, KCNQ2, EGR3, EFNB3, SLC25A4, STXBP1, BSN, PCDH8, PFKM, PTPRN, PRKCE, STX1B, RAB11FIP5, MAPK1, DOC2A, RASGRF1, GNB1, SSTR1, VSNL1, UNC13A, RAB3A, SNAP91, NNAT, CACNB1, TAC1, NAPB, RIMS3, AMPH, SLC32A1, GAD2, OXCT1, PPP3CB, PAFAH1B1, SNAP25, GAD1, AP2M1, IQSEC2, …	2.05912e-18	1.02956e-18	9.85251e-19
GOTERM_CC_ALL	GO:0033267~axon part	31	10.0324	3.08064e-19	SEPT5, RAB3A, GRIK3, SNCA, UCHL1, L1CAM, KCNA6, SYT7, SYNGR1, SLC32A1, SYP, AP1S1, PACSIN1, APP, DAGLA, GOT1, DLG4, DNAJC5, PAFAH1B1, CNTNAP1, KCNQ2, OLFM1, AP2M1, GRIN1, STXBP1, PTPRN, EPHA4, GRIA1, APBB1, DNM1, UNC13A	1.71284e-16	1.42736e-17	4.50244e-16
GOTERM_CC_ALL	GO:0030133~transport vesicle	37	11.9741	8.65058e-19	SEPT5, RAB3A, RAB3C, COPS4, SNCA, SYT7, CLTC, SYNGR1, VGF, AMPH, SLC32A1, PCSK2, SYP, GAD2, AP1S1, APP, DLG4, DNAJC5, SV2B, RAB6A, SNAP25, SCAMP5, SVOP, SYT11, GRIN1, CHP1, SLC6A17, PTPRN, STX1B, SYNGR3, VDAC1, SLC17A7, RAB11FIP5, DOC2A, GRIA1, SYT13, DNM1	4.80972e-16	3.69978e-17	1.2643e-15
GOTERM_CC_ALL	GO:0030425~dendrite	42	13.5922	1.30714e-18	KCNC1, CDK5R1, KCNC3, RAP1GAP, GRIK3, FGF13, SLC32A1, PCSK2, APP, INPP5J, DLG4, CHRNA4, DLG3, PAK1, GNG3, KIF21B, NSF, SYNPO, LRRC4, GLRB, GABARAPL1, SLC8A2, SYT11, SLC12A5, GRIN1, MAP2K4, GABRA5, ATP1A3, BSN, PCDH8, SHANK1, KCNK1, EPHA5, EPHA4, MAPK1, MAGEE1, PLK2, GNB1, GRIA1, APBB1, CHL1, CACNA1B	7.2677e-16	5.19121e-17	1.91042e-15
GOTERM_BP_ALL	GO:0050804~modulation of synaptic transmission	34	11.0032	7.88581e-19	SEPT5, RAB3A, CLSTN3, GRIK3, SNCA, CLSTN1, TAC1, PINK1, SYT7, NAPB, SYNGR1, VGF, RIMS3, SYP, DLG4, PPP3CB, SNAP25, IQSEC2, SLC8A2, SYT11, GRIN1, STXBP1, PRKCE, SHANK1, STX1B, MAPK1, YWHAG, YWHAH, ATP2A2, PLK2, RASGRF1, GRIA1, CHRNB2, UNC13A	3.05181e-15	1.01727e-15	1.46023e-15
GOTERM_BP_ALL	GO:0007399~nervous system development	93	30.0971	2.5212e-18	GPRIN1, KCNC1, ADCY1, GDA, ATP6AP2, ATL1, CLSTN3, PPP2R5D, CLSTN1, UCHL1, L1CAM, FGF13, RTN1, APP, PACSIN1, DLG4, DLG3, CNTNAP1, SRD5A1, PAK1, KCNQ2, EGR3, EFNB3, CRTAC1, ENC1, STXBP1, BSN, SEZ6L, STX1B, DCTN1, PITPNM1, MAPK1, DOC2A, RASGRF1, SSTR1, CHL1, UNC13A, RAB3A, CDK5R1, CDK5R2, RAP1GAP, NNAT, ASTN1, HMGCS1, BEX1, PCSK2, SLC32A1, LINGO1, DAGLA, CRMP1, INPP5J, OXCT1, NGRN, PPP3CB, LHX6, PAF…	9.75704e-15	2.43926e-15	4.66856e-15
GOTERM_CC_ALL	GO:0044306~neuron projection terminus	23	7.44337	9.8538e-17	SEPT5, RAB3A, GRIK3, GRIN1, UCHL1, SNCA, STXBP1, BSN, KCNA6, SYT7, PTPRN, SYNGR1, SYP, SLC32A1, EPHA4, AP1S1, PACSIN1, APP, GOT1, DLG4, DNAJC5, UNC13A, AP2M1	6.17284e-14	4.10783e-15	1.66533e-13
GOTERM_BP_ALL	GO:0023052~signaling	175	56.6343	1.86253e-17	SEPT5, SLC22A17, ADCY1, ATP6AP2, GRIK3, PPP2R5D, SNCA, FGF13, SYT7, UBQLN1, MAGED1, SYP, DIRAS1, APP, DIRAS2, GOT1, CDKN2D, RALB, CHRNA4, DNAJC5, GNG3, GNG4, LRRC4, EFNB3, BSN, CHP1, PTPRN, DCTN1, MAPK1, PITPNM1, DOC2A, SSTR1, RASGRF1, VSNL1, MLLT11, MAPK9, RAB15, UNC13A, NETO2, CDK5R1, EID2, SNAP91, CACNB1, NAPB, ATP6V1B2, AKAP11, CX3CL1, RIMS3, SLC32A1, SERINC3, DAGLA, GAD2, LMTK2, RAP1GAP2, GA…	7.20799e-14	1.4416e-14	3.44889e-14
GOTERM_BP_ALL	GO:0044700~single organism signaling	174	56.3107	1.9941e-17	SEPT5, SLC22A17, ADCY1, ATP6AP2, GRIK3, PPP2R5D, SNCA, FGF13, SYT7, UBQLN1, MAGED1, SYP, DIRAS1, APP, DIRAS2, GOT1, CDKN2D, RALB, CHRNA4, DNAJC5, GNG3, GNG4, LRRC4, EFNB3, BSN, CHP1, PTPRN, DCTN1, MAPK1, PITPNM1, DOC2A, SSTR1, RASGRF1, VSNL1, MLLT11, MAPK9, RAB15, UNC13A, NETO2, CDK5R1, EID2, SNAP91, CACNB1, NAPB, ATP6V1B2, AKAP11, CX3CL1, RIMS3, SLC32A1, SERINC3, DAGLA, GAD2, RAP1GAP2, GAD1, OLF…	7.71716e-14	1.28619e-14	3.69252e-14
GOTERM_BP_ALL	GO:1902578~single-organism localization	124	40.1294	2.17108e-17	SEPT5, SLC22A17, KCNC1, KCNC3, GRIK3, PITPNA, SNCA, FGF13, SYT7, UBQLN1, APP, PACSIN1, SLC25A22, RALB, CHRNA4, DNAJC5, SCAMP5, LRRC4, CHP1, PTPRN, DCTN1, PITPNM1, CBLN4, MAPK1, DOC2A, PITPNM3, RASGRF1, VSNL1, RAB15, UNC13A, NETO2, CDK5R1, CDK5R2, CACNB1, KCNA6, NAPB, ATP6V1B2, RIMS3, SERINC3, SLC32A1, GAD2, LMTK2, GAD1, AP2M1, GABRA3, SYT11, GRIN1, GABRA5, NDFIP1, SLC6A17, SHANK1, KCNK1, KIF3C, V…	8.4021e-14	1.2003e-14	4.02025e-14
GOTERM_CC_ALL	GO:0098794~postsynapse	35	11.3269	7.16737e-16	NETO2, CDK5R1, CLSTN3, GRIK3, CLSTN1, SNCA, APP, DLG4, CHRNA4, DNAJC6, DLG3, GNG3, NSF, DCLK1, SYNPO, LRRC4, GLRB, SLC8A2, CAP2, GABRA3, SYT11, GRIN1, GABRA5, ATP1A3, BSN, PCDH8, ATP1A1, SHANK1, SLC17A7, PJA2, EPHA4, MAGEE1, GRIA1, CHRNB2, APBB1	3.7037e-13	2.30926e-14	9.76996e-13
GOTERM_BP_ALL	GO:0007154~cell communication	174	56.3107	6.69945e-17	SEPT5, SLC22A17, ADCY1, ATP6AP2, GRIK3, PPP2R5D, SNCA, FGF13, SYT7, UBQLN1, MAGED1, SYP, APP, DIRAS1, DIRAS2, GOT1, CDKN2D, RALB, CHRNA4, DNAJC5, GNG3, GNG4, LRRC4, EFNB3, BSN, CHP1, PTPRN, DCTN1, MAPK1, PITPNM1, DOC2A, SSTR1, RASGRF1, VSNL1, MLLT11, MAPK9, RAB15, UNC13A, NETO2, CDK5R1, EID2, SNAP91, CACNB1, NAPB, ATP6V1B2, AKAP11, CX3CL1, RIMS3, SLC32A1, SERINC3, DAGLA, GAD2, RAP1GAP2, GAD1, OLF…	4.29656e-13	5.37348e-14	2.10942e-13
GOTERM_BP_ALL	GO:0044765~single-organism transport	118	38.1877	2.51603e-16	SEPT5, SLC22A17, KCNC1, KCNC3, GRIK3, PITPNA, SNCA, FGF13, SYT7, UBQLN1, APP, PACSIN1, SLC25A22, RALB, CHRNA4, DNAJC5, SCAMP5, CHP1, PTPRN, DCTN1, PITPNM1, CBLN4, MAPK1, DOC2A, PITPNM3, RASGRF1, VSNL1, RAB15, UNC13A, NETO2, CDK5R1, CDK5R2, CACNB1, KCNA6, ATP6V1B2, NAPB, RIMS3, SERINC3, SLC32A1, GAD2, LMTK2, GAD1, GABRA3, SYT11, GRIN1, GABRA5, NDFIP1, SLC6A17, SHANK1, KCNK1, KIF3C, VDAC1, EPHA5, N…	8.59313e-13	9.54792e-14	4.10783e-13
GOTERM_BP_ALL	GO:0044708~single-organism behavior	36	11.6505	6.56537e-16	ADCY1, UCHL1, SNCA, TAC1, FGF13, APP, DLG4, PPP3CB, CHRNA4, PAFAH1B1, SRD5A1, SNAP25, GLRB, B4GALT2, SLC8A2, EFNB3, SLC12A5, GRIN1, GABRA5, ATP1A3, SEZ6L, PRKCE, SHANK1, VDAC1, SLC17A7, PJA2, EPHA4, NPY, PLK2, RASGRF1, GRIA1, TMOD2, SPTBN2, CHRNB2, DNM1, CHL1	2.57794e-12	2.57794e-13	1.23235e-12
GOTERM_BP_ALL	GO:0006810~transport	142	45.9547	9.27637e-16	SEPT5, SLC22A17, KCNC1, KCNC3, GRIK3, PITPNA, SNCA, FGF13, SYT7, UBQLN1, SYP, APP, PACSIN1, SLC25A22, RALB, DNAJC6, CHRNA4, DNAJC5, SCAMP5, CHP1, PTPRN, DCTN1, MAPK1, PITPNM1, CBLN4, DOC2A, PITPNM3, RASGRF1, VSNL1, RAB15, UNC13A, NETO2, CDK5R1, SNAP91, CDK5R2, CACNB1, KCNA6, NAPB, ATP6V1B2, RIMS3, SLC32A1, SERINC3, GAD2, LMTK2, GAD1, AP2M1, MAP2K1, GABRA3, SYT11, GRIN1, GABRA5, NDFIP1, SLC6A17, S…	3.43725e-12	3.12528e-13	1.64313e-12
GOTERM_CC_ALL	GO:0030054~cell junction	66	21.3592	7.14841e-15	CADM3, KCNC3, TLN2, GRIK3, WASF1, SNCA, COPS4, CLSTN1, FGF13, L1CAM, SYT7, CLTC, SYNGR1, SYP, PACSIN1, APP, DLG4, DLG3, CHRNA4, SV2B, PAK1, SCAMP5, LRRC4, SVOP, RIMBP2, PI4KA, CHP1, BSN, PCDH8, PTPRN, PJA2, MAPK1, CBLN4, DCAF6, DOC2A, UNC13A, PNMA1, YWHAZ, RIMS3, AMPH, GAD2, PCMT1, SNAP25, OLFM1, SYNPO, GLRB, MAP2K1, GABRA3, SYT11, GRIN1, GABRA5, ATP1A1, SLC6A17, SHANK1, KCNK1, SYNGR3, SLC17A7, E…	3.95062e-12	2.3237e-13	1.03806e-11
GOTERM_CC_ALL	GO:0043209~myelin sheath	24	7.76699	1.36271e-14	SLC25A4, PITPNA, ATP5B, UCHL1, ATP1A3, STXBP1, ATP1A1, NAPB, ATP6V1B2, CLTC, VDAC1, ATP6V1A, PACSIN1, YWHAG, GNB1, ENO2, CNTNAP1, SRD5A1, SUCLA2, SNAP25, DNM1, NSF, MDH2, MDH1	7.59259e-12	4.21774e-13	1.99618e-11
GOTERM_CC_ALL	GO:0044297~cell body	37	11.9741	3.19146e-14	KCNC1, CDK5R1, KCNC3, RAP1GAP, GRIK3, UCHL1, ASTN1, PINK1, TAC1, PCSK2, ENO2, CHRNA4, DLG3, SRD5A1, PAFAH1B1, GNG3, OLFM1, SYNPO, GABARAPL1, SLC8A2, SYT11, SLC12A5, GABRA5, MAP2K4, ENC1, SEZ6L, KCNK1, PTPRN, EPHA5, MAPK1, EPHA4, GNB1, GRIA1, SPTBN2, APBB1, SST, CACNA1B	1.77161e-11	9.32476e-13	4.65739e-11
GOTERM_CC_ALL	GO:0043679~axon terminus	20	6.47249	3.26956e-14	SEPT5, RAB3A, GRIK3, SNCA, GRIN1, STXBP1, KCNA6, SYT7, PTPRN, SYNGR1, SYP, SLC32A1, EPHA4, AP1S1, PACSIN1, APP, GOT1, DNAJC5, UNC13A, AP2M1	1.81481e-11	9.07385e-13	4.77063e-11
GOTERM_BP_ALL	GO:0051234~establishment of localization	142	45.9547	1.02077e-14	SEPT5, SLC22A17, KCNC1, KCNC3, GRIK3, PITPNA, SNCA, FGF13, SYT7, UBQLN1, SYP, APP, PACSIN1, SLC25A22, RALB, DNAJC6, CHRNA4, DNAJC5, SCAMP5, CHP1, PTPRN, DCTN1, MAPK1, PITPNM1, CBLN4, DOC2A, PITPNM3, RASGRF1, VSNL1, RAB15, UNC13A, NETO2, CDK5R1, SNAP91, CDK5R2, CACNB1, KCNA6, NAPB, ATP6V1B2, RIMS3, SLC32A1, SERINC3, GAD2, LMTK2, GAD1, AP2M1, MAP2K1, GABRA3, SYT11, GRIN1, GABRA5, NDFIP1, SLC6A17, S…	3.95284e-11	3.29403e-12	1.89182e-11
GOTERM_CC_ALL	GO:0097060~synaptic membrane	28	9.06149	1.19926e-13	KCNC3, CLSTN3, GRIK3, CLSTN1, SYT7, SYP, GAD2, DLG4, CHRNA4, DLG3, SNAP25, SYNPO, LRRC4, GLRB, GABRA3, SYT11, GABRA5, GRIN1, PCDH8, SHANK1, PJA2, EPHA4, MAGEE1, PDE2A, GRIA1, CHRNB2, APBB1, UNC13A	6.66667e-11	3.17457e-12	1.75238e-10
GOTERM_BP_ALL	GO:0050803~regulation of synapse structure or activity	27	8.73786	2.92695e-14	RAB3A, CLSTN3, CLSTN1, SNCA, SYT7, SYNGR1, VGF, SYP, APP, DLG4, PPP3CB, SNAP25, IQSEC2, LRRC4, SLC8A2, GRIN1, STXBP1, STX1B, MAPK1, YWHAG, YWHAH, PLK2, RASGRF1, GRIA1, C1QL3, CHRNB2, UNC13A	1.13429e-10	8.72535e-12	5.42788e-11
GOTERM_BP_ALL	GO:0032940~secretion by cell	53	17.1521	4.81784e-14	SEPT5, SNCA, PINK1, SYT7, VGF, APP, RALB, CHRNA4, DNAJC5, PAK1, NSF, SCAMP5, SLC25A4, STXBP1, CHP1, PFKM, PRKCE, PTPRN, STX1B, RAB11FIP5, CBLN4, DOC2A, VSNL1, RAB15, UNC13A, RAB3A, CDK5R2, RAB3C, NNAT, TAC1, NAPB, RIMS3, SLC32A1, GAD2, OXCT1, RASGRP1, PPP3CB, SCG5, PAFAH1B1, GAD1, SNAP25, SYT11, SLC17A7, EPHA5, ATP2A2, GLS, CACNA1G, CALM3, SYT13, CHRNB2, APBB1, CALM1, CACNA1B	1.86471e-10	1.33193e-11	8.92175e-11
GOTERM_CC_ALL	GO:0099503~secretory vesicle	35	11.3269	4.06252e-13	SEPT5, RAB3A, RAB3C, COPS4, SNCA, SYT7, SYNGR1, AMPH, SLC32A1, PCSK2, SYP, GAD2, APP, DLG4, DNAJC5, SV2B, SCG5, RAB6A, SNAP25, SCAMP5, SVOP, SYT11, GRIN1, STXBP1, SLC6A17, PTPRN, STX1B, SYNGR3, VDAC1, SLC17A7, RAB11FIP5, DOC2A, GRIA1, CHGB, DNM1	2.25864e-10	1.02666e-11	5.93714e-10
GOTERM_BP_ALL	GO:0031175~neuron projection development	48	15.534	8.71524e-14	GPRIN1, RAB3A, CDK5R1, ADCY1, ATL1, UCHL1, FGF13, L1CAM, LINGO1, APP, PACSIN1, INPP5J, CRMP1, PPP3CB, DLG4, CNTNAP1, PAFAH1B1, PAK1, RAP1GAP2, DCLK1, OLFM1, NGEF, EFNB3, MAP2K1, CRTAC1, LRRN2, SLC12A5, GRIN1, ENC1, NTN4, STXBP1, SHANK1, STX1B, EPHA5, MAPK1, EPHA4, YWHAH, NPY, PLK2, RASGRF1, RAB35, MAP2, SPTBN2, CHRNB2, APBB1, CHL1, UNC13A, SPTAN1	3.3728e-10	2.24853e-11	1.61382e-10
GOTERM_CC_ALL	GO:0016023~cytoplasmic, membrane-bounded vesicle	57	18.4466	6.51277e-13	SEPT5, SNCA, COPS4, SYT7, CLTC, VGF, SYNGR1, SYP, PACSIN1, APP, AP1S1, DLG4, SV2B, DNAJC5, RAB6B, RAB6A, SCAMP5, SVOP, STXBP1, PI4KA, CHP1, CACNG3, PTPRN, STX1B, RAB11FIP5, DOC2A, CHGB, RAB3A, YWHAZ, RAB3C, SNAP91, ASTN1, ATP6V1B2, AMPH, PCSK2, SLC32A1, CAMKV, GAD2, SCG5, SNAP25, GAD1, AP2M1, GABARAPL1, SYT11, GRIN1, ATP1A1, SLC6A17, KCNK1, SYNGR3, VDAC1, SLC17A7, YWHAG, YWHAH, GRIA1, RAB35, SYT1…	3.62099e-10	1.57434e-11	9.51828e-10
GOTERM_BP_ALL	GO:0051049~regulation of transport	75	24.2718	9.74621e-14	SEPT5, KCNC1, KCNC3, SNCA, PINK1, SYT7, UBQLN1, PACSIN1, RALB, DLG4, CHRNA4, DNAJC6, KCNQ2, NSF, SCAMP5, SLC25A4, STXBP1, G3BP2, CHP1, CACNG3, PFKM, PRKCE, STX1B, RAB11FIP5, MAPK1, DOC2A, RASGRF1, VSNL1, RAB15, KCNH3, UNC13A, NETO2, RAB3A, CDK5R1, YWHAZ, RAB3C, SNAP91, CDK5R2, TBC1D9, NNAT, CACNB1, TAC1, AZIN1, KCNA6, NAPB, RIMS3, OXCT1, RASGRP1, PPP3CB, SCG5, SNAP25, ELMOD1, MAP2K1, SYT11, NDFIP…	3.77238e-10	2.35774e-11	1.805e-10
GOTERM_CC_ALL	GO:0071944~cell periphery	146	47.2492	7.54554e-13	GPRIN1, SEPT5, SLC22A17, KCNC1, CADM3, ADCY1, KCNC3, ATP6AP2, GRIK3, SNCA, L1CAM, FGF13, SYT7, UBQLN1, MAGED1, SYP, APP, DIRAS1, PACSIN1, DIRAS2, RALB, CHRNA4, DNAJC5, GNG3, GNG4, SCAMP5, LRRC4, EFNB3, BSN, CHP1, PTPRN, TMEM130, MAPK1, DOC2A, MAGEE1, SSTR1, RASGRF1, RAB15, UNC13A, MDH2, CDK5R1, SNAP91, CDK5R2, ASTN1, CACNB1, HMGCS1, KCNA6, ATP6V1B2, CX3CL1, SLC32A1, SERINC3, CAMKV, DAGLA, GAD2, R…	4.19506e-10	1.74795e-11	1.10273e-09
GOTERM_BP_ALL	GO:0007610~behavior	39	12.6214	1.55258e-13	ADCY1, SNCA, UCHL1, ASTN1, TAC1, FGF13, APP, DLG4, PPP3CB, CHRNA4, PAFAH1B1, SRD5A1, SNAP25, GLRB, SLC8A2, B4GALT2, EFNB3, SLC12A5, GRIN1, GABRA5, ATP1A3, SEZ6L, PRKCE, SHANK1, VDAC1, SLC17A7, PJA2, EPHA4, NPY, PLK2, RASGRF1, GRIA1, GLS, TMOD2, SPTBN2, CHRNB2, DNM1, CHL1, CACNA1B	6.0066e-10	3.5333e-11	2.87403e-10
GOTERM_CC_ALL	GO:0031410~cytoplasmic vesicle	59	19.0939	1.62751e-12	SEPT5, SNCA, COPS4, SYT7, CLTC, VGF, UBQLN1, SYNGR1, SYP, PACSIN1, APP, AP1S1, DLG4, RAB6B, SV2B, DNAJC5, RAB6A, SCAMP5, SVOP, STXBP1, PI4KA, CHP1, CACNG3, PTPRN, STX1B, ATP6V1C1, RAB11FIP5, DOC2A, CHGB, RAB3A, YWHAZ, RAB3C, SNAP91, ASTN1, ATP6V1B2, AMPH, PCSK2, CAMKV, SLC32A1, GAD2, SCG5, SNAP25, GAD1, AP2M1, GABARAPL1, SYT11, GRIN1, ATP1A1, SLC6A17, KCNK1, SYNGR3, VDAC1, SLC17A7, YWHAG, YWHAH, …	9.04877e-10	3.6195e-11	2.3786e-09
GOTERM_CC_ALL	GO:0060076~excitatory synapse	23	7.44337	1.70685e-12	LRRC4, NETO2, CDK5R1, CAP2, CLSTN3, SYT11, GRIN1, CLSTN1, BSN, ATP1A1, SHANK1, SYP, SLC17A7, PJA2, EPHA4, GRIA1, DLG4, DLG3, DNAJC6, GNG3, NSF, DCLK1, SYNPO	9.49012e-10	3.65005e-11	2.49462e-09
GOTERM_CC_ALL	GO:0097708~intracellular vesicle	59	19.0939	1.74192e-12	SEPT5, SNCA, COPS4, SYT7, CLTC, VGF, UBQLN1, SYNGR1, SYP, PACSIN1, APP, AP1S1, DLG4, RAB6B, SV2B, DNAJC5, RAB6A, SCAMP5, SVOP, STXBP1, PI4KA, CHP1, CACNG3, PTPRN, STX1B, ATP6V1C1, RAB11FIP5, DOC2A, CHGB, RAB3A, YWHAZ, RAB3C, SNAP91, ASTN1, ATP6V1B2, AMPH, PCSK2, CAMKV, SLC32A1, GAD2, SCG5, SNAP25, GAD1, AP2M1, GABARAPL1, SYT11, GRIN1, ATP1A1, SLC6A17, KCNK1, SYNGR3, VDAC1, SLC17A7, YWHAG, YWHAH, …	9.68519e-10	3.58711e-11	2.54589e-09
GOTERM_CC_ALL	GO:0030426~growth cone	20	6.47249	2.2972e-12	GPRIN1, NGEF, CDK5R1, CRTAC1, SNCA, FGF13, L1CAM, EPHA4, APP, RASGRF1, INPP5J, TMOD2, CALM3, DLG3, PAFAH1B1, APBB1, SNAP25, KIF21B, OLFM1, CALM1	1.27722e-09	4.56151e-11	3.35736e-09
GOTERM_BP_ALL	GO:0017156~calcium ion regulated exocytosis	19	6.14887	4.25343e-13	SEPT5, RAB3A, CDK5R2, SYT11, STXBP1, CHP1, SYT7, NAPB, STX1B, RIMS3, DOC2A, ATP2A2, CACNA1G, PPP3CB, SYT13, DNAJC5, SNAP25, UNC13A, SCAMP5	1.64601e-09	9.14452e-11	7.87592e-10
GOTERM_BP_ALL	GO:0051179~localization	158	51.1327	4.42949e-13	SEPT5, SLC22A17, KCNC1, CADM3, KCNC3, GRIK3, PITPNA, SNCA, L1CAM, FGF13, SYT7, UBQLN1, SYP, APP, PACSIN1, SLC25A22, RALB, DNAJC6, CHRNA4, DNAJC5, SCAMP5, LRRC4, BSN, CHP1, PTPRN, DCTN1, MAPK1, PITPNM1, CBLN4, DOC2A, PITPNM3, RASGRF1, VSNL1, CELF3, RAB15, UNC13A, NETO2, CDK5R1, SNAP91, CDK5R2, ASTN1, CACNB1, KCNA6, NAPB, ATP6V1B2, CX3CL1, RIMS3, SLC32A1, SERINC3, GAD2, LMTK2, LHX6, GAD1, AP2M1, MA…	1.71433e-09	9.02278e-11	8.20277e-10
GOTERM_CC_ALL	GO:0043025~neuronal cell body	32	10.356	3.121e-12	KCNC1, CDK5R1, KCNC3, RAP1GAP, GRIK3, UCHL1, ASTN1, TAC1, PCSK2, ENO2, CHRNA4, DLG3, PAFAH1B1, SRD5A1, OLFM1, SYNPO, SLC8A2, SLC12A5, GABRA5, MAP2K4, ENC1, SEZ6L, KCNK1, PTPRN, EPHA5, EPHA4, MAPK1, GRIA1, SPTBN2, APBB1, SST, CACNA1B	1.73525e-09	5.98361e-11	4.56134e-09
GOTERM_CC_ALL	GO:0005886~plasma membrane	142	45.9547	3.56055e-12	GPRIN1, SEPT5, SLC22A17, KCNC1, CADM3, ADCY1, KCNC3, ATP6AP2, GRIK3, SNCA, L1CAM, FGF13, SYT7, UBQLN1, MAGED1, SYP, APP, DIRAS1, PACSIN1, DIRAS2, RALB, CHRNA4, DNAJC5, GNG3, GNG4, SCAMP5, LRRC4, EFNB3, CHP1, PTPRN, TMEM130, MAPK1, DOC2A, MAGEE1, SSTR1, RASGRF1, RAB15, UNC13A, MDH2, CDK5R1, SNAP91, CDK5R2, ASTN1, CACNB1, HMGCS1, KCNA6, ATP6V1B2, CX3CL1, SLC32A1, SERINC3, CAMKV, DAGLA, GAD2, RAP1GA…	1.97969e-09	6.59898e-11	5.2039e-09
GOTERM_CC_ALL	GO:0030427~site of polarized growth	20	6.47249	4.30514e-12	GPRIN1, NGEF, CDK5R1, CRTAC1, SNCA, FGF13, L1CAM, EPHA4, APP, RASGRF1, INPP5J, TMOD2, CALM3, DLG3, PAFAH1B1, APBB1, SNAP25, KIF21B, OLFM1, CALM1	2.39364e-09	7.72142e-11	6.29203e-09
GOTERM_CC_ALL	GO:1902495~transmembrane transporter complex	28	9.06149	5.47635e-12	KCNC1, KCNC3, CACNB1, KCNA6, DLG4, CHRNA4, DLG3, CNTNAP1, KCNQ2, SNAP25, GLRB, GABRA3, GABRA5, GRIN1, ATP1A3, CACNG3, ATP1A1, KCNK1, SHANK1, KCNV1, ATP2A2, GRIA1, CACNA1G, CACNA1H, CALM3, CHRNB2, CALM1, CACNA1B	3.04488e-09	9.51524e-11	8.00389e-09
GOTERM_CC_ALL	GO:1990351~transporter complex	28	9.06149	8.39798e-12	KCNC1, KCNC3, CACNB1, KCNA6, DLG4, CHRNA4, DLG3, CNTNAP1, KCNQ2, SNAP25, GLRB, GABRA3, GABRA5, GRIN1, ATP1A3, CACNG3, ATP1A1, KCNK1, SHANK1, KCNV1, ATP2A2, GRIA1, CACNA1G, CACNA1H, CALM3, CHRNB2, CALM1, CACNA1B	4.66926e-09	1.41493e-10	1.22738e-08
GOTERM_BP_ALL	GO:0048167~regulation of synaptic plasticity	20	6.47249	2.14786e-12	RAB3A, SLC8A2, GRIN1, SNCA, STXBP1, SYT7, SYNGR1, VGF, SYP, MAPK1, YWHAG, YWHAH, PLK2, RASGRF1, GRIA1, PPP3CB, DLG4, SNAP25, UNC13A, IQSEC2	8.31213e-09	4.15607e-10	3.9772e-09
GOTERM_CC_ALL	GO:0030658~transport vesicle membrane	20	6.47249	1.57336e-11	RAB3A, SVOP, SYT11, SYT7, SLC6A17, CLTC, PTPRN, SYNGR1, SYNGR3, AMPH, SYP, SLC17A7, SLC32A1, RAB11FIP5, GAD2, AP1S1, DOC2A, GRIA1, SV2B, SCAMP5	8.74784e-09	2.57289e-10	2.29949e-08
GOTERM_BP_ALL	GO:0048666~neuron development	50	16.1812	2.52524e-12	GPRIN1, ADCY1, ATL1, UCHL1, L1CAM, FGF13, PACSIN1, APP, DLG4, CNTNAP1, PAK1, EFNB3, CRTAC1, ENC1, STXBP1, STX1B, MAPK1, RASGRF1, UNC13A, CHL1, RAB3A, CDK5R1, LINGO1, CRMP1, INPP5J, PPP3CB, LHX6, PAFAH1B1, RAP1GAP2, OLFM1, DCLK1, NGEF, MAP2K1, LRRN2, GABRA5, GRIN1, SLC12A5, NTN4, SHANK1, EPHA5, EPHA4, YWHAH, NPY, PLK2, RAB35, MAP2, SPTBN2, CHRNB2, APBB1, SPTAN1	9.77253e-09	4.65359e-10	4.67598e-09
GOTERM_CC_ALL	GO:0099501~exocytic vesicle membrane	14	4.53074	2.11652e-11	SVOP, SYT11, SLC6A17, SYT7, SYNGR1, SYNGR3, AMPH, SYP, SLC32A1, SLC17A7, GAD2, DOC2A, SV2B, SCAMP5	1.17679e-08	3.36226e-10	3.09336e-08
GOTERM_CC_ALL	GO:0030672~synaptic vesicle membrane	14	4.53074	2.11652e-11	SVOP, SYT11, SLC6A17, SYT7, SYNGR1, SYNGR3, AMPH, SYP, SLC32A1, SLC17A7, GAD2, DOC2A, SV2B, SCAMP5	1.17679e-08	3.36226e-10	3.09336e-08
GOTERM_CC_ALL	GO:0098796~membrane protein complex	51	16.5049	2.51203e-11	KCNC1, KCNC3, TOLLIP, ATP5B, TIMM17A, SNCA, CACNB1, PINK1, KCNA6, NAPB, ATP6V1B2, CLTC, AP1S1, DLG4, DLG3, CHRNA4, CNTNAP1, GNG3, GNG4, KCNQ2, SNAP25, SCAMP5, AP2M1, GLRB, GABRA3, GRIN1, GABRA5, ATP1A3, CACNG3, ATP1A1, SHANK1, KCNK1, STX1B, KCNV1, DCTN1, VDAC1, ATP6V1C1, ATP6V1A, MAGEE1, ATP2A2, GRIA1, GNB1, TOMM40L, TOMM20, CACNA1G, CALM3, CACNA1H, CHRNB2, DNM1, CALM1, CACNA1B	1.39669e-08	3.87968e-10	3.67139e-08
GOTERM_CC_ALL	GO:0043195~terminal bouton	14	4.53074	2.62772e-11	SEPT5, RAB3A, GRIK3, SNCA, GRIN1, STXBP1, SYT7, SYNGR1, SYP, APP, AP1S1, DNAJC5, UNC13A, AP2M1	1.46101e-08	3.94868e-10	3.84048e-08
GOTERM_MF_ALL	GO:0022891~substrate-specific transmembrane transporter activity	47	15.2104	2.95452e-11	SLC22A17, KCNC1, KCNC3, GRIK3, TIMM17A, ATP5B, CACNB1, KCNA6, ATP6V1B2, SLC32A1, SERINC3, SLC25A22, DLG4, CHRNA4, DLG3, KCNQ2, GLRB, SVOP, SLC8A2, SLC25A4, GABRA3, SLC12A5, GRIN1, GABRA5, ATP1A3, ATP1A1, CACNG3, SLC6A17, KCNK1, KCNV1, VDAC1, ATP6V1C1, SLC17A7, ATP6V1A, PDE2A, ATP2A2, GRIA1, TOMM40L, CACNA1G, TOMM20, CACNA1H, CALM3, CHRNB2, KCNH3, CLCN4, CACNA1B, CALM1	2.31929e-08	2.31929e-08	4.52391e-08
GOTERM_BP_ALL	GO:0046903~secretion	53	17.1521	6.78228e-12	SEPT5, SNCA, PINK1, SYT7, VGF, APP, RALB, CHRNA4, DNAJC5, PAK1, NSF, SCAMP5, SLC25A4, STXBP1, CHP1, PFKM, PRKCE, PTPRN, STX1B, RAB11FIP5, CBLN4, DOC2A, VSNL1, RAB15, UNC13A, RAB3A, CDK5R2, RAB3C, NNAT, TAC1, NAPB, RIMS3, SLC32A1, GAD2, OXCT1, RASGRP1, PPP3CB, SCG5, PAFAH1B1, GAD1, SNAP25, SYT11, SLC17A7, EPHA5, ATP2A2, GLS, CACNA1G, CALM3, SYT13, CHRNB2, APBB1, CALM1, CACNA1B	2.62473e-08	1.19306e-09	1.25588e-08
GOTERM_BP_ALL	GO:0050890~cognition	25	8.09061	7.05836e-12	ADCY1, SLC8A2, B4GALT2, SLC12A5, GRIN1, GABRA5, ATP1A3, TAC1, FGF13, SHANK1, VDAC1, SLC17A7, PJA2, APP, PLK2, RASGRF1, GRIA1, PPP3CB, DLG4, TMOD2, CHRNA4, CHRNB2, PAFAH1B1, SNAP25, CHL1	2.73158e-08	1.18764e-09	1.30701e-08
GOTERM_BP_ALL	GO:0048812~neuron projection morphogenesis	36	11.6505	7.77814e-12	RAB3A, CDK5R1, ADCY1, ATL1, UCHL1, FGF13, L1CAM, LINGO1, APP, PACSIN1, CRMP1, PPP3CB, DLG4, PAFAH1B1, CNTNAP1, PAK1, DCLK1, OLFM1, NGEF, EFNB3, MAP2K1, LRRN2, NTN4, STXBP1, SHANK1, EPHA5, MAPK1, EPHA4, YWHAH, MAP2, SPTBN2, CHRNB2, APBB1, CHL1, UNC13A, SPTAN1	3.01013e-08	1.25422e-09	1.44029e-08
GOTERM_BP_ALL	GO:0099504~synaptic vesicle cycle	18	5.82524	7.82505e-12	SEPT5, RAB3A, SYT11, SNCA, STXBP1, SYT7, NAPB, STX1B, RIMS3, SLC17A7, PACSIN1, DOC2A, ATP2A2, SYT13, DNAJC5, SNAP25, DNM1, UNC13A	3.0283e-08	1.21132e-09	1.44899e-08
GOTERM_MF_ALL	GO:0022836~gated channel activity	27	8.73786	4.36379e-11	KCNC1, KCNC3, GRIK3, CACNB1, KCNA6, DLG4, CHRNA4, DLG3, KCNQ2, GLRB, GABRA3, GABRA5, GRIN1, CACNG3, KCNK1, KCNV1, VDAC1, SLC17A7, GRIA1, CACNA1G, CALM3, CACNA1H, CHRNB2, KCNH3, CLCN4, CALM1, CACNA1B	3.42557e-08	1.71279e-08	6.68177e-08
GOTERM_CC_ALL	GO:0034702~ion channel complex	25	8.09061	7.51896e-11	KCNC1, KCNC3, CACNB1, KCNA6, DLG4, CHRNA4, DLG3, CNTNAP1, KCNQ2, SNAP25, GLRB, GABRA3, GABRA5, GRIN1, CACNG3, KCNK1, SHANK1, KCNV1, GRIA1, CACNA1G, CALM3, CACNA1H, CHRNB2, CALM1, CACNA1B	4.18054e-08	1.10014e-09	1.09892e-07
GOTERM_BP_ALL	GO:0007270~neuron-neuron synaptic transmission	17	5.50162	1.10338e-11	GLRB, CLSTN3, GRIK3, SNCA, GRIN1, STXBP1, PINK1, TAC1, NAPB, PRKCE, VDAC1, SLC17A7, TMOD2, CHRNB2, DNM1, UNC13A, IQSEC2	4.2701e-08	1.64234e-09	2.04316e-08
GOTERM_CC_ALL	GO:0012506~vesicle membrane	33	10.6796	8.77744e-11	RAB3A, YWHAZ, SNCA, SYT7, CLTC, SYNGR1, AMPH, SLC32A1, CAMKV, SYP, GAD2, PACSIN1, AP1S1, DLG4, DNAJC5, SV2B, GAD1, AP2M1, SCAMP5, SVOP, GABARAPL1, SYT11, CACNG3, SLC6A17, PTPRN, SYNGR3, SLC17A7, RAB11FIP5, YWHAG, DOC2A, YWHAH, ATP2A2, GRIA1	4.88025e-08	1.25135e-09	1.28284e-07
GOTERM_BP_ALL	GO:0099003~vesicle mediated transport in synapse	17	5.50162	1.2892e-11	SEPT5, RAB3A, SYT11, SNCA, STXBP1, SYT7, NAPB, STX1B, RIMS3, PACSIN1, DOC2A, ATP2A2, SYT13, DNAJC5, SNAP25, DNM1, UNC13A	4.98921e-08	1.84786e-09	2.38725e-08
GOTERM_BP_ALL	GO:0006811~ion transport	62	20.0647	1.3934e-11	SLC22A17, KCNC1, KCNC3, GRIK3, ATP5B, SNCA, FGF13, CLTC, UBQLN1, SLC25A22, DLG4, DLG3, CHRNA4, KCNQ2, NSF, STXBP1, CHP1, CACNG3, ARHGEF9, PRKCE, ATP6V1C1, ATP6V1A, RASGRF1, KCNH3, NETO2, RAB3A, CACNB1, KCNA6, ATP6V1B2, SLC32A1, SERINC3, LMTK2, SNAP25, GLRB, SLC8A2, GABRA3, GRIN1, GABRA5, SLC12A5, NDFIP1, ATP1A3, ATP1A1, SLC6A17, SHANK1, KCNK1, KCNV1, VDAC1, SLC17A7, YWHAH, NPY, PDE2A, ATP2A2, GRI…	5.39244e-08	1.92587e-09	2.58018e-08
GOTERM_BP_ALL	GO:0006836~neurotransmitter transport	22	7.11974	1.66941e-11	SEPT5, RAB3A, SYT11, SNCA, STXBP1, SYT7, NAPB, SLC6A17, STX1B, RIMS3, SLC17A7, SLC32A1, GAD2, DOC2A, ATP2A2, SYT13, DNAJC5, SV2B, GAD1, SNAP25, UNC13A, CACNA1B	6.46061e-08	2.2278e-09	3.09128e-08
GOTERM_BP_ALL	GO:0001505~regulation of neurotransmitter levels	22	7.11974	1.66941e-11	SEPT5, RAB3A, SYT11, SNCA, STXBP1, SYT7, NAPB, STX1B, RIMS3, SLC17A7, SLC32A1, GAD2, DAGLA, DOC2A, ATP2A2, SYT13, DNAJC5, SV2B, GAD1, SNAP25, UNC13A, CACNA1B	6.46061e-08	2.2278e-09	3.09128e-08
GOTERM_BP_ALL	GO:0023061~signal release	31	10.0324	1.8416e-11	SEPT5, RAB3A, NNAT, SNCA, TAC1, SYT7, NAPB, VGF, RIMS3, SLC32A1, GAD2, OXCT1, PPP3CB, DNAJC5, GAD1, SNAP25, SLC25A4, SYT11, STXBP1, PFKM, PRKCE, PTPRN, STX1B, EPHA5, RAB11FIP5, DOC2A, ATP2A2, VSNL1, SYT13, UNC13A, CACNA1B	7.12701e-08	2.37567e-09	3.41014e-08
GOTERM_BP_ALL	GO:0099643~signal release from synapse	19	6.14887	1.85681e-11	SEPT5, RAB3A, SYT11, SNCA, STXBP1, SYT7, NAPB, STX1B, RIMS3, SLC32A1, GAD2, DOC2A, ATP2A2, SYT13, DNAJC5, GAD1, SNAP25, UNC13A, CACNA1B	7.18587e-08	2.31802e-09	3.43831e-08
GOTERM_BP_ALL	GO:0007269~neurotransmitter secretion	19	6.14887	1.85681e-11	SEPT5, RAB3A, SYT11, SNCA, STXBP1, SYT7, NAPB, STX1B, RIMS3, SLC32A1, GAD2, DOC2A, ATP2A2, SYT13, DNAJC5, GAD1, SNAP25, UNC13A, CACNA1B	7.18587e-08	2.31802e-09	3.43831e-08
GOTERM_BP_ALL	GO:0023051~regulation of signaling	99	32.0388	1.93218e-11	SEPT5, ATP6AP2, GRIK3, SNCA, SYT7, UBQLN1, SYP, MAGED1, APP, DIRAS1, DIRAS2, CDKN2D, GNG3, GNG4, LRRC4, CHP1, MAPK1, RASGRF1, VSNL1, MLLT11, MAPK9, UNC13A, NETO2, CDK5R1, EID2, CX3CL1, AKAP11, NAPB, RIMS3, SERINC3, LMTK2, RAP1GAP2, IQSEC2, AP2M1, MAP2K1, SYT11, MAP2K4, GRIN1, NDFIP1, SHANK1, EPHA5, EPHA4, PLK2, ATP2A2, RGS4, TMOD2, CHRNB2, PIP4K2C, SPIN1, CLSTN3, UCHL1, CLSTN1, PIP5K1B, PINK1, SY…	7.47752e-08	2.33673e-09	3.57786e-08
GOTERM_BP_ALL	GO:0007611~learning or memory	23	7.44337	1.93653e-11	ADCY1, SLC8A2, B4GALT2, SLC12A5, GRIN1, GABRA5, ATP1A3, TAC1, FGF13, SHANK1, VDAC1, SLC17A7, PJA2, APP, PLK2, RASGRF1, GRIA1, DLG4, PPP3CB, TMOD2, CHRNB2, PAFAH1B1, SNAP25	7.49437e-08	2.27102e-09	3.58592e-08
GOTERM_MF_ALL	GO:0022892~substrate-specific transporter activity	51	16.5049	9.67099e-11	SLC22A17, KCNC1, KCNC3, TIMM17A, PITPNA, ATP5B, GRIK3, AP1S1, SLC25A22, DLG4, DLG3, CHRNA4, KCNQ2, SVOP, SLC25A4, CACNG3, ATP6V1C1, ATP6V1A, PITPNM1, PITPNM3, TOMM20, KCNH3, CACNB1, KCNA6, ATP6V1B2, SLC32A1, SERINC3, GLRB, SLC8A2, GABRA3, SLC12A5, GABRA5, GRIN1, ATP1A3, ATP1A1, SLC6A17, KCNK1, KCNV1, VDAC1, SLC17A7, PDE2A, ATP2A2, GRIA1, TOMM40L, CACNA1G, CACNA1H, CALM3, CHRNB2, CLCN4, CACNA1B, C…	7.59172e-08	2.53057e-08	1.48081e-07
GOTERM_BP_ALL	GO:0048699~generation of neurons	59	19.0939	2.14334e-11	GPRIN1, ADCY1, ATL1, UCHL1, FGF13, L1CAM, RTN1, PACSIN1, APP, DLG4, CNTNAP1, PAK1, EFNB3, CRTAC1, ENC1, STXBP1, STX1B, MAPK1, RASGRF1, CHL1, UNC13A, RAB3A, CDK5R1, CDK5R2, RAP1GAP, NNAT, ASTN1, LINGO1, DAGLA, CRMP1, INPP5J, NGRN, PPP3CB, PAFAH1B1, LHX6, RAP1GAP2, SNAP25, OLFM1, DCLK1, NGEF, MAP2K1, LRRN2, GRIN1, GABRA5, SLC12A5, NTN4, SHANK1, EPHA5, EPHA4, YWHAG, YWHAH, NPY, PLK2, RAB35, MAP2, SP…	8.29473e-08	2.43963e-09	3.96888e-08
GOTERM_MF_ALL	GO:0022857~transmembrane transporter activity	48	15.534	1.22311e-10	SLC22A17, KCNC1, KCNC3, GRIK3, TIMM17A, ATP5B, CACNB1, KCNA6, ATP6V1B2, SLC32A1, SERINC3, SLC25A22, DLG4, CHRNA4, DLG3, SV2B, KCNQ2, GLRB, SVOP, SLC8A2, SLC25A4, GABRA3, SLC12A5, GRIN1, GABRA5, ATP1A3, ATP1A1, CACNG3, SLC6A17, KCNK1, KCNV1, VDAC1, ATP6V1C1, SLC17A7, ATP6V1A, PDE2A, ATP2A2, GRIA1, TOMM40L, CACNA1G, TOMM20, CACNA1H, CALM3, CHRNB2, KCNH3, CLCN4, CACNA1B, CALM1	9.60144e-08	2.40036e-08	1.87282e-07
GOTERM_CC_ALL	GO:0030659~cytoplasmic vesicle membrane	32	10.356	1.74886e-10	RAB3A, YWHAZ, SNCA, SYT7, CLTC, SYNGR1, AMPH, SLC32A1, CAMKV, SYP, GAD2, PACSIN1, AP1S1, DLG4, DNAJC5, SV2B, GAD1, AP2M1, SCAMP5, SVOP, GABARAPL1, SYT11, CACNG3, SLC6A17, PTPRN, SYNGR3, SLC17A7, RAB11FIP5, YWHAG, DOC2A, YWHAH, GRIA1	9.72365e-08	2.43091e-09	2.556e-07
GOTERM_CC_ALL	GO:0031982~vesicle	110	35.5987	2.11134e-10	SEPT5, ADCY1, GDA, ATP6AP2, PITPNA, SNCA, SYT7, UBQLN1, SYP, APP, PACSIN1, GOT1, RALB, DNAJC6, DNAJC5, GNG4, ITFG1, SCAMP5, PLD3, CRTAC1, CHP1, PTPRN, MAPK1, DOC2A, RAB15, CHGB, MDH2, MDH1, SNAP91, ACTR3B, ASTN1, ATP6V1B2, NAPB, CAMKV, SLC32A1, TPI1, GAD2, RNF11, GAD1, AP2M1, GABARAPL1, MAP2K1, SYT11, GRIN1, SLC6A17, SERPINI1, KCNK1, SYNGR3, VDAC1, HSPA12A, ATP2A2, ARF3, SYT13, CRYM, PIP4K2C, CLS…	1.17391e-07	2.86319e-09	3.08578e-07
GOTERM_CC_ALL	GO:0099572~postsynaptic specialization	20	6.47249	2.27911e-10	NETO2, CDK5R1, CAP2, CLSTN3, SYT11, GRIN1, CLSTN1, BSN, ATP1A1, SHANK1, PJA2, EPHA4, GRIA1, DLG4, DLG3, DNAJC6, GNG3, NSF, DCLK1, SYNPO	1.26719e-07	3.01711e-09	3.33098e-07
GOTERM_CC_ALL	GO:0014069~postsynaptic density	20	6.47249	2.27911e-10	NETO2, CDK5R1, CAP2, CLSTN3, SYT11, GRIN1, CLSTN1, BSN, ATP1A1, SHANK1, PJA2, EPHA4, GRIA1, DLG4, DLG3, DNAJC6, GNG3, NSF, DCLK1, SYNPO	1.26719e-07	3.01711e-09	3.33098e-07
GOTERM_CC_ALL	GO:0098588~bounding membrane of organelle	66	21.3592	2.49593e-10	SLC22A17, ATL1, CLSTN3, WASF1, SNCA, CLSTN1, PINK1, SYT7, CLTC, SYNGR1, RTN3, SYP, APP, AP1S1, DLG4, RAB6B, SV2B, DNAJC5, RAB6A, NSF, SCAMP5, NMNAT2, SVOP, PI4KA, CHP1, CACNG3, PTPRN, TMEM130, PJA2, ATP6V1C1, RAB11FIP5, ATP6V1A, PITPNM1, DOC2A, GNB1, TOMM20, RAB15, RAB3A, RAP1GAP, ATP6V1B2, NAPB, AMPH, SERINC3, SLC32A1, MOAP1, GAD2, RASGRP1, GAD1, AP2M1, TMEM59L, GABARAPL1, B4GALT2, SYT11, NDFIP1…	1.38774e-07	3.22729e-09	3.64786e-07
GOTERM_BP_ALL	GO:0050806~positive regulation of synaptic transmission	17	5.50162	3.65123e-11	SLC8A2, CLSTN3, CLSTN1, SNCA, GRIN1, PINK1, TAC1, PRKCE, SHANK1, STX1B, MAPK1, PLK2, DLG4, CHRNB2, SNAP25, UNC13A, IQSEC2	1.41303e-07	4.03722e-09	6.76108e-08
GOTERM_BP_ALL	GO:0099531~presynaptic process involved in chemical synaptic transmission	19	6.14887	3.81639e-11	SEPT5, RAB3A, SYT11, SNCA, STXBP1, SYT7, NAPB, STX1B, RIMS3, SLC32A1, GAD2, DOC2A, ATP2A2, SYT13, DNAJC5, GAD1, SNAP25, UNC13A, CACNA1B	1.47694e-07	4.10262e-09	7.0669e-08
GOTERM_BP_ALL	GO:0030182~neuron differentiation	55	17.7994	3.98723e-11	GPRIN1, ADCY1, ATL1, UCHL1, FGF13, L1CAM, RTN1, PACSIN1, APP, DLG4, CNTNAP1, PAK1, EFNB3, CRTAC1, ENC1, STXBP1, STX1B, MAPK1, RASGRF1, CHL1, UNC13A, RAB3A, CDK5R1, RAP1GAP, NNAT, LINGO1, CRMP1, INPP5J, NGRN, PPP3CB, PAFAH1B1, LHX6, RAP1GAP2, SNAP25, DCLK1, OLFM1, NGEF, MAP2K1, LRRN2, GRIN1, SLC12A5, GABRA5, NTN4, SHANK1, EPHA5, EPHA4, YWHAH, NPY, PLK2, RAB35, MAP2, SPTBN2, CHRNB2, APBB1, SPTAN1	1.54306e-07	4.17043e-09	7.38325e-08
GOTERM_BP_ALL	GO:0006887~exocytosis	30	9.70874	4.31633e-11	SEPT5, RAB3A, CDK5R2, SNCA, SYT7, NAPB, RIMS3, APP, RASGRP1, RALB, PPP3CB, DNAJC5, PAK1, SNAP25, NSF, SCAMP5, SYT11, STXBP1, CHP1, STX1B, RAB11FIP5, DOC2A, ATP2A2, VSNL1, CACNA1G, CALM3, SYT13, RAB15, UNC13A, CALM1	1.67042e-07	4.39584e-09	7.99264e-08
GOTERM_MF_ALL	GO:0005215~transporter activity	55	17.7994	2.6749e-10	SLC22A17, KCNC1, KCNC3, TIMM17A, PITPNA, ATP5B, GRIK3, SYP, AP1S1, SLC25A22, DLG4, DLG3, CHRNA4, SV2B, KCNQ2, SVOP, SLC25A4, CHP1, CACNG3, ATP6V1C1, ATP6V1A, PITPNM1, PITPNM3, TOMM20, KCNH3, CACNB1, KCNA6, ATP6V1B2, SLC32A1, SERINC3, AP2M1, GLRB, SLC8A2, GABRA3, GRIN1, GABRA5, SLC12A5, ATP1A3, ATP1A1, SLC6A17, KCNK1, KCNV1, VDAC1, SLC17A7, PDE2A, ATP2A2, GRIA1, TOMM40L, CACNA1G, CALM3, CACNA1H, C…	2.09979e-07	4.19959e-08	4.09576e-07
GOTERM_MF_ALL	GO:0015267~channel activity	31	10.0324	2.69387e-10	KCNC1, KCNC3, TIMM17A, GRIK3, CACNB1, KCNA6, DLG4, CHRNA4, DLG3, KCNQ2, GLRB, GABRA3, GABRA5, GRIN1, CACNG3, KCNK1, KCNV1, VDAC1, SLC17A7, PDE2A, GRIA1, TOMM40L, CACNA1G, TOMM20, CACNA1H, CALM3, CHRNB2, KCNH3, CLCN4, CALM1, CACNA1B	2.11469e-07	3.52448e-08	4.12482e-07
GOTERM_MF_ALL	GO:0022803~passive transmembrane transporter activity	31	10.0324	2.82925e-10	KCNC1, KCNC3, TIMM17A, GRIK3, CACNB1, KCNA6, DLG4, CHRNA4, DLG3, KCNQ2, GLRB, GABRA3, GABRA5, GRIN1, CACNG3, KCNK1, KCNV1, VDAC1, SLC17A7, PDE2A, GRIA1, TOMM40L, CACNA1G, TOMM20, CACNA1H, CALM3, CHRNB2, KCNH3, CLCN4, CALM1, CACNA1B	2.22096e-07	3.1728e-08	4.33211e-07
GOTERM_BP_ALL	GO:0048667~cell morphogenesis involved in neuron differentiation	33	10.6796	6.43027e-11	RAB3A, CDK5R1, ADCY1, ATL1, UCHL1, FGF13, L1CAM, LINGO1, APP, CRMP1, PPP3CB, DLG4, PAFAH1B1, PAK1, DCLK1, OLFM1, NGEF, MAP2K1, EFNB3, LRRN2, NTN4, STXBP1, SHANK1, EPHA5, EPHA4, MAPK1, YWHAH, MAP2, SPTBN2, CHRNB2, APBB1, CHL1, SPTAN1	2.48851e-07	6.3808e-09	1.19071e-07
GOTERM_BP_ALL	GO:0055085~transmembrane transport	57	18.4466	7.29443e-11	SLC22A17, KCNC1, KCNC3, TIMM17A, ATP5B, GRIK3, SNCA, UBQLN1, SLC25A22, DLG4, DLG3, CHRNA4, SV2B, KCNQ2, SVOP, SLC25A4, CHP1, CACNG3, ARHGEF9, PRKCE, ATP6V1C1, ATP6V1A, RASGRF1, TOMM20, KCNH3, NETO2, CACNB1, AZIN1, KCNA6, ATP6V1B2, SLC32A1, GLRB, SLC8A2, GABRA3, GRIN1, GABRA5, SLC12A5, ATP1A3, ATP1A1, SLC6A17, SHANK1, KCNK1, KCNV1, VDAC1, SLC17A7, YWHAH, PDE2A, ATP2A2, GRIA1, TOMM40L, CACNA1G, CAL…	2.82294e-07	7.05736e-09	1.35073e-07
GOTERM_BP_ALL	GO:0007626~locomotory behavior	21	6.79612	7.84039e-11	GLRB, B4GALT2, EFNB3, GRIN1, UCHL1, SNCA, ASTN1, ATP1A3, SEZ6L, PRKCE, EPHA4, APP, DLG4, PPP3CB, CHRNA4, CHRNB2, PAFAH1B1, SNAP25, DNM1, CHL1, CACNA1B	3.03423e-07	7.40057e-09	1.45182e-07
GOTERM_MF_ALL	GO:0015075~ion transmembrane transporter activity	41	13.2686	4.39292e-10	SLC22A17, KCNC1, KCNC3, ATP5B, GRIK3, CACNB1, KCNA6, ATP6V1B2, SLC32A1, SLC25A22, DLG4, CHRNA4, DLG3, KCNQ2, GLRB, SLC8A2, GABRA3, SLC12A5, GRIN1, GABRA5, ATP1A3, ATP1A1, CACNG3, SLC6A17, KCNK1, KCNV1, VDAC1, ATP6V1C1, SLC17A7, ATP6V1A, PDE2A, ATP2A2, GRIA1, CACNA1G, CACNA1H, CALM3, CHRNB2, KCNH3, CLCN4, CACNA1B, CALM1	3.44844e-07	4.31055e-08	6.72638e-07
GOTERM_BP_ALL	GO:0034220~ion transmembrane transport	47	15.2104	1.02641e-10	NETO2, KCNC1, KCNC3, GRIK3, ATP5B, SNCA, CACNB1, KCNA6, ATP6V1B2, UBQLN1, SLC25A22, DLG4, CHRNA4, DLG3, KCNQ2, GLRB, SLC8A2, GABRA3, SLC12A5, GRIN1, GABRA5, ATP1A3, CHP1, ATP1A1, CACNG3, ARHGEF9, PRKCE, SHANK1, KCNK1, KCNV1, VDAC1, ATP6V1C1, SLC17A7, ATP6V1A, YWHAH, PDE2A, ATP2A2, RASGRF1, GRIA1, CACNA1G, CACNA1H, CALM3, CHRNB2, KCNH3, CLCN4, CACNA1B, CALM1	3.9722e-07	9.45762e-09	1.90062e-07
GOTERM_CC_ALL	GO:0044433~cytoplasmic vesicle part	35	11.3269	7.2957e-10	RAB3A, YWHAZ, SNCA, SYT7, CLTC, SYNGR1, AMPH, SLC32A1, PCSK2, CAMKV, SYP, GAD2, APP, PACSIN1, AP1S1, DLG4, DNAJC5, SV2B, GAD1, SCAMP5, AP2M1, GABARAPL1, SVOP, SYT11, PI4KA, CACNG3, SLC6A17, PTPRN, SYNGR3, SLC17A7, RAB11FIP5, YWHAG, DOC2A, YWHAH, GRIA1	4.05641e-07	9.21912e-09	1.06629e-06
GOTERM_BP_ALL	GO:0045055~regulated exocytosis	25	8.09061	1.07357e-10	SEPT5, RAB3A, CDK5R2, SYT7, NAPB, RIMS3, APP, RASGRP1, PPP3CB, DNAJC5, SNAP25, SCAMP5, SYT11, STXBP1, CHP1, STX1B, RAB11FIP5, DOC2A, ATP2A2, CACNA1G, CALM3, SYT13, RAB15, UNC13A, CALM1	4.15473e-07	9.66216e-09	1.98796e-07
GOTERM_BP_ALL	GO:0016192~vesicle-mediated transport	61	19.7411	1.12411e-10	SEPT5, SNCA, PINK1, SYT7, CLTC, RTN3, SYP, PACSIN1, APP, AP1S1, DLG4, RALB, DNAJC6, DNAJC5, RAB6B, RAB6A, PAK1, NSF, SCAMP5, DYNC1I1, ICAM5, STXBP1, CHP1, PRKCE, STX1B, DCTN1, UBE2O, MAPK1, RAB11FIP5, DOC2A, VSNL1, RAB15, UNC13A, RAB3A, RAB3C, SNAP91, CDK5R2, TBC1D9, NAPB, AMPH, RIMS3, RASGRP1, PPP3CB, LMTK2, SNAP25, AP2M1, MAP2K1, SYT11, KIF3C, ATP2A2, GRIA1, ARF3, RAB35, SPTBN2, CACNA1G, CALM3,…	4.3503e-07	9.88706e-09	2.08154e-07
GOTERM_BP_ALL	GO:1903530~regulation of secretion by cell	37	11.9741	1.15937e-10	SEPT5, RAB3A, CDK5R2, RAB3C, NNAT, SNCA, TAC1, PINK1, NAPB, SYT7, RIMS3, RASGRP1, OXCT1, RALB, PPP3CB, CHRNA4, SCG5, SNAP25, NSF, SCAMP5, SLC25A4, SYT11, STXBP1, PFKM, PRKCE, STX1B, EPHA5, RAB11FIP5, DOC2A, ATP2A2, VSNL1, CACNA1G, RAB15, SYT13, CHRNB2, APBB1, UNC13A	4.48675e-07	9.97055e-09	2.14683e-07
GOTERM_BP_ALL	GO:0051650~establishment of vesicle localization	23	7.44337	1.25674e-10	SEPT5, DYNC1I1, RAB3A, SYT11, SNCA, STXBP1, SYT7, NAPB, STX1B, DCTN1, RIMS3, PACSIN1, DOC2A, ATP2A2, GRIA1, RASGRP1, SYT13, PAFAH1B1, DNAJC5, SNAP25, DNM1, NSF, UNC13A	4.8636e-07	1.0573e-08	2.32714e-07
GOTERM_BP_ALL	GO:0017157~regulation of exocytosis	20	6.47249	1.27191e-10	SEPT5, RAB3A, RAB3C, CDK5R2, SYT11, SNCA, STXBP1, SYT7, NAPB, STX1B, RIMS3, DOC2A, ATP2A2, VSNL1, CACNA1G, RALB, RAB15, SYT13, NSF, SCAMP5	4.92228e-07	1.04729e-08	2.35522e-07
GOTERM_CC_ALL	GO:0098797~plasma membrane protein complex	32	10.356	9.86403e-10	KCNC1, KCNC3, TOLLIP, CACNB1, KCNA6, CLTC, DLG4, CHRNA4, DLG3, CNTNAP1, GNG3, KCNQ2, GNG4, SNAP25, AP2M1, GLRB, GRIN1, ATP1A3, ATP1A1, CACNG3, KCNK1, SHANK1, KCNV1, MAGEE1, GNB1, GRIA1, CACNA1G, CACNA1H, CALM3, CHRNB2, CALM1, CACNA1B	5.4844e-07	1.21876e-08	1.44165e-06
GOTERM_CC_ALL	GO:0031988~membrane-bounded vesicle	105	33.9806	1.14817e-09	SEPT5, ADCY1, GDA, ATP6AP2, PITPNA, SNCA, SYT7, SYP, APP, PACSIN1, GOT1, RALB, DNAJC5, GNG4, ITFG1, SCAMP5, PLD3, CRTAC1, CHP1, PTPRN, MAPK1, DOC2A, RAB15, CHGB, MDH2, MDH1, SNAP91, ACTR3B, ASTN1, ATP6V1B2, NAPB, CAMKV, SLC32A1, TPI1, GAD2, RNF11, GAD1, AP2M1, GABARAPL1, MAP2K1, SYT11, GRIN1, SLC6A17, SERPINI1, KCNK1, SYNGR3, VDAC1, HSPA12A, ARF3, SYT13, CRYM, PIP4K2C, CLSTN3, TOLLIP, ATP5B, UCHL…	6.38382e-07	1.38779e-08	1.67808e-06
GOTERM_BP_ALL	GO:1902803~regulation of synaptic vesicle transport	11	3.55987	1.86316e-10	SEPT5, RAB3A, ATP2A2, SYT11, SNCA, STXBP1, PINK1, NAPB, STX1B, DNM1, RIMS3	7.21043e-07	1.50217e-08	3.45006e-07
GOTERM_BP_ALL	GO:0010646~regulation of cell communication	95	30.7443	2.58678e-10	SEPT5, SPIN1, CLSTN3, ATP6AP2, GRIK3, SNCA, CLSTN1, UCHL1, PIP5K1B, PINK1, SYT7, VGF, SYNGR1, UBQLN1, SYP, MAGED1, APP, DIRAS1, ARHGAP20, DIRAS2, CDKN2D, DLG4, CNTNAP1, GNG3, PAK1, GNG4, AGAP2, LRRC4, SLC25A4, G3BP2, STXBP1, CHP1, CACNG3, SEZ6L, ARHGEF9, PFKM, PRKCE, STX1B, PJA2, UBE2O, RAB11FIP5, MAPK1, RASGRF1, VSNL1, MLLT11, MAPK9, UNC13A, NETO2, RAB3A, CDK5R1, YWHAZ, EID2, RAP1GAP, NNAT, TAC1…	1.00108e-06	2.04303e-08	4.79e-07
GOTERM_BP_ALL	GO:0022008~neurogenesis	59	19.0939	2.67566e-10	GPRIN1, ADCY1, ATL1, UCHL1, FGF13, L1CAM, RTN1, PACSIN1, APP, DLG4, CNTNAP1, PAK1, EFNB3, CRTAC1, ENC1, STXBP1, STX1B, MAPK1, RASGRF1, CHL1, UNC13A, RAB3A, CDK5R1, CDK5R2, RAP1GAP, NNAT, ASTN1, LINGO1, DAGLA, CRMP1, INPP5J, NGRN, PPP3CB, PAFAH1B1, LHX6, RAP1GAP2, SNAP25, OLFM1, DCLK1, NGEF, MAP2K1, LRRN2, GRIN1, GABRA5, SLC12A5, NTN4, SHANK1, EPHA5, EPHA4, YWHAG, YWHAH, NPY, PLK2, RAB35, MAP2, SP…	1.03548e-06	2.07096e-08	4.95458e-07
GOTERM_BP_ALL	GO:0032879~regulation of localization	83	26.8608	2.97594e-10	SEPT5, KCNC1, KCNC3, CLSTN3, SNCA, PINK1, FGF13, SYT7, CLTC, UBQLN1, PACSIN1, RALB, DLG4, DNAJC6, CHRNA4, PAK1, KCNQ2, NSF, SCAMP5, SLC25A4, STXBP1, G3BP2, CHP1, CACNG3, PFKM, PRKCE, STX1B, RAB11FIP5, MAPK1, DOC2A, RASGRF1, VSNL1, RAB15, KCNH3, UNC13A, NETO2, RAB3A, CDK5R1, YWHAZ, RAB3C, SNAP91, CDK5R2, TBC1D9, NNAT, CACNB1, TAC1, AZIN1, KCNA6, CX3CL1, NAPB, RIMS3, OXCT1, RASGRP1, PPP3CB, SCG5, S…	1.15169e-06	2.25821e-08	5.51061e-07
GOTERM_BP_ALL	GO:0017158~regulation of calcium ion-dependent exocytosis	14	4.53074	3.0682e-10	SEPT5, RAB3A, DOC2A, CDK5R2, ATP2A2, SYT11, CACNA1G, STXBP1, SYT13, SYT7, NAPB, STX1B, RIMS3, SCAMP5	1.18739e-06	2.28345e-08	5.68145e-07
GOTERM_BP_ALL	GO:0051648~vesicle localization	23	7.44337	3.18057e-10	SEPT5, DYNC1I1, RAB3A, SYT11, SNCA, STXBP1, SYT7, NAPB, STX1B, DCTN1, RIMS3, PACSIN1, DOC2A, ATP2A2, GRIA1, RASGRP1, SYT13, PAFAH1B1, DNAJC5, SNAP25, DNM1, NSF, UNC13A	1.23088e-06	2.32241e-08	5.88953e-07
GOTERM_CC_ALL	GO:0045211~postsynaptic membrane	20	6.47249	2.52977e-09	LRRC4, GLRB, CLSTN3, GABRA3, GRIK3, GRIN1, CLSTN1, GABRA5, PCDH8, SHANK1, PJA2, EPHA4, MAGEE1, GRIA1, DLG4, CHRNA4, DLG3, CHRNB2, APBB1, SYNPO	1.40655e-06	2.99267e-08	3.69733e-06
GOTERM_BP_ALL	GO:0048489~synaptic vesicle transport	17	5.50162	3.8176e-10	SEPT5, RAB3A, SYT11, SNCA, STXBP1, SYT7, NAPB, STX1B, RIMS3, PACSIN1, DOC2A, ATP2A2, SYT13, DNAJC5, SNAP25, DNM1, UNC13A	1.47741e-06	2.73595e-08	7.06914e-07
GOTERM_BP_ALL	GO:0097480~establishment of synaptic vesicle localization	17	5.50162	3.8176e-10	SEPT5, RAB3A, SYT11, SNCA, STXBP1, SYT7, NAPB, STX1B, RIMS3, PACSIN1, DOC2A, ATP2A2, SYT13, DNAJC5, SNAP25, DNM1, UNC13A	1.47741e-06	2.73595e-08	7.06914e-07
GOTERM_MF_ALL	GO:0005216~ion channel activity	28	9.06149	2.10742e-09	KCNC1, KCNC3, GRIK3, CACNB1, KCNA6, DLG4, CHRNA4, DLG3, KCNQ2, GLRB, GABRA3, GABRA5, GRIN1, CACNG3, KCNK1, KCNV1, VDAC1, SLC17A7, PDE2A, GRIA1, CACNA1G, CALM3, CACNA1H, CHRNB2, KCNH3, CLCN4, CALM1, CACNA1B	1.65433e-06	1.83814e-07	3.22686e-06
GOTERM_BP_ALL	GO:0065008~regulation of biological quality	105	33.9806	5.71657e-10	SLC22A17, SEPT5, ADCY1, ATP6AP2, GRIK3, SNCA, NELL2, FGF13, L1CAM, SYT7, SYP, APP, GOT1, CHRNA4, DNAJC5, GNG3, LRRC4, CHP1, PTPRN, MAPK1, DOC2A, RASGRF1, VSNL1, MLLT11, UNC13A, CDK5R1, ACTR3B, ATP6V1B2, NAPB, RIMS3, SLC32A1, GAD2, DAGLA, RAP1GAP2, GAD1, OLFM1, IQSEC2, SYT11, GRIN1, NDFIP1, SHANK1, KCNK1, EPHA5, NPY, ATP2A2, PLK2, SPTBN2, CACNA1G, TMOD2, SYT13, CACNA1H, CHRNB2, CRYM, CACNA1B, CLST…	2.21231e-06	4.02239e-08	1.05855e-06
GOTERM_BP_ALL	GO:0007613~memory	15	4.85437	7.89617e-10	ADCY1, SLC8A2, B4GALT2, GRIN1, ATP1A3, TAC1, FGF13, SHANK1, SLC17A7, PJA2, PLK2, RASGRF1, GRIA1, PPP3CB, CHRNB2	3.05581e-06	5.45682e-08	1.46215e-06
GOTERM_BP_ALL	GO:0097479~synaptic vesicle localization	17	5.50162	8.5582e-10	SEPT5, RAB3A, SYT11, SNCA, STXBP1, SYT7, NAPB, STX1B, RIMS3, PACSIN1, DOC2A, ATP2A2, SYT13, DNAJC5, SNAP25, DNM1, UNC13A	3.31202e-06	5.81056e-08	1.58474e-06
GOTERM_MF_ALL	GO:0022838~substrate-specific channel activity	28	9.06149	4.57382e-09	KCNC1, KCNC3, GRIK3, CACNB1, KCNA6, DLG4, CHRNA4, DLG3, KCNQ2, GLRB, GABRA3, GABRA5, GRIN1, CACNG3, KCNK1, KCNV1, VDAC1, SLC17A7, PDE2A, GRIA1, CACNA1G, CALM3, CACNA1H, CHRNB2, KCNH3, CLCN4, CALM1, CACNA1B	3.59044e-06	3.59045e-07	7.00337e-06
GOTERM_CC_ALL	GO:0016020~membrane	206	66.6667	6.72423e-09	CADM3, ADCY1, SNCA, NELL2, L1CAM, SYT7, TMEM151B, MAGED1, SYP, APP, DIRAS1, DIRAS2, CHRNA4, GNG3, GNG4, ITFG1, LRRC4, PLD3, EFNB3, TMEM130, PTPRN, DCTN1, MAPK1, PITPNM1, MAGEE1, PITPNM3, DOC2A, SSTR1, RAB15, UNC13A, MDH2, CDK5R1, CDK5R2, HMGCS1, CACNB1, KIAA1549L, SERINC3, CAMKV, SLC32A1, DAGLA, GAD2, RAP1GAP2, GAD1, MAP2K1, NDFIP1, KCNK1, PCDH19, SYNGR3, VDAC1, EPHA5, EPHA4, C1ORF115, ATP2A2, RG…	3.73867e-06	7.7889e-08	9.82763e-06
GOTERM_BP_ALL	GO:0051046~regulation of secretion	37	11.9741	1.05449e-09	SEPT5, RAB3A, CDK5R2, RAB3C, NNAT, SNCA, TAC1, PINK1, NAPB, SYT7, RIMS3, RASGRP1, OXCT1, RALB, PPP3CB, CHRNA4, SCG5, SNAP25, NSF, SCAMP5, SLC25A4, SYT11, STXBP1, PFKM, PRKCE, STX1B, EPHA5, RAB11FIP5, DOC2A, ATP2A2, VSNL1, CACNA1G, RAB15, SYT13, CHRNB2, APBB1, UNC13A	4.08086e-06	7.03598e-08	1.95262e-06
GOTERM_CC_ALL	GO:0044459~plasma membrane part	82	26.5372	1.02793e-08	SLC22A17, KCNC1, ADCY1, CADM3, KCNC3, TOLLIP, ATP6AP2, CLSTN3, GRIK3, CLSTN1, FGF13, SYT7, CLTC, SYP, PACSIN1, APP, DLG4, DLG3, CHRNA4, CNTNAP1, GNG3, PAK1, GNG4, KCNQ2, LRRC4, EFNB3, SLC25A4, ICAM5, PCDH8, CACNG3, PFKM, TMEM130, PJA2, ATP6V1A, MAPK1, MAGEE1, GNB1, SSTR1, KCNH3, UNC13A, CACNB1, ASTN1, KCNA6, AMPH, GAD2, PPP3CB, SNAP25, DCLK1, AP2M1, SYNPO, GABARAPL1, GLRB, SLC8A2, GABRA3, ADAM23,…	5.71526e-06	1.16638e-07	1.50234e-05
GOTERM_BP_ALL	GO:0007409~axonogenesis	28	9.06149	1.65207e-09	RAB3A, CDK5R1, ADCY1, ATL1, UCHL1, L1CAM, FGF13, LINGO1, APP, CRMP1, PPP3CB, PAFAH1B1, PAK1, DCLK1, OLFM1, MAP2K1, EFNB3, LRRN2, NTN4, STXBP1, EPHA5, EPHA4, MAPK1, SPTBN2, CHRNB2, APBB1, CHL1, SPTAN1	6.3935e-06	1.08365e-07	3.05918e-06
GOTERM_CC_ALL	GO:0031090~organelle membrane	82	26.5372	1.24319e-08	SLC22A17, ATL1, CLSTN3, ATP5B, TIMM17A, WASF1, SNCA, CLSTN1, PINK1, SYT7, CLTC, SYNGR1, RTN3, SYP, AP1S1, APP, PACSIN1, SLC25A22, DLG4, RAB6B, SV2B, SRD5A1, DNAJC5, PAK1, RAB6A, NSF, SCAMP5, NMNAT2, SVOP, SLC25A4, PI4KA, CHP1, CACNG3, PTPRN, TMEM130, PJA2, ATP6V1C1, RAB11FIP5, PITPNM1, ATP6V1A, DOC2A, GNB1, TOMM20, RAB15, MDH2, RAB3A, YWHAZ, RAP1GAP, ATP6V1B2, NAPB, AMPH, CAMKV, SERINC3, SLC32A1,…	6.9121e-06	1.38242e-07	1.81695e-05
GOTERM_BP_ALL	GO:0016079~synaptic vesicle exocytosis	14	4.53074	1.79018e-09	SEPT5, RAB3A, SYT11, STXBP1, NAPB, SYT7, STX1B, RIMS3, DOC2A, ATP2A2, SYT13, DNAJC5, SNAP25, UNC13A	6.92797e-06	1.15467e-07	3.31492e-06
GOTERM_BP_ALL	GO:0061564~axon development	29	9.38511	1.90445e-09	RAB3A, CDK5R1, ADCY1, ATL1, UCHL1, L1CAM, FGF13, LINGO1, APP, CRMP1, PPP3CB, PAFAH1B1, PAK1, DCLK1, OLFM1, MAP2K1, EFNB3, CRTAC1, LRRN2, NTN4, STXBP1, EPHA5, EPHA4, MAPK1, SPTBN2, CHRNB2, APBB1, CHL1, SPTAN1	7.37019e-06	1.20823e-07	3.52651e-06
GOTERM_BP_ALL	GO:0030534~adult behavior	17	5.50162	2.02766e-09	GLRB, EFNB3, UCHL1, SNCA, GRIN1, ATP1A3, SEZ6L, SHANK1, EPHA4, APP, NPY, SPTBN2, CHRNA4, CHRNB2, PAFAH1B1, DNM1, CHL1	7.84702e-06	1.26565e-07	3.75467e-06
GOTERM_BP_ALL	GO:0060627~regulation of vesicle-mediated transport	29	9.38511	2.32672e-09	SEPT5, RAB3A, CDK5R2, SNAP91, RAB3C, TBC1D9, SNCA, PINK1, SYT7, NAPB, RIMS3, PACSIN1, RALB, DLG4, DNAJC6, NSF, SCAMP5, MAP2K1, SYT11, STXBP1, STX1B, MAPK1, DOC2A, ATP2A2, VSNL1, CACNA1G, SYT13, RAB15, DNM1	9.00437e-06	1.42927e-07	4.30844e-06
GOTERM_MF_ALL	GO:0008092~cytoskeletal protein binding	39	12.6214	1.33603e-08	RAB3A, RAB3C, TLN2, ACTR3B, WASF1, SNCA, CLSTN1, FGF13, PACSIN1, CRMP1, LMTK2, RAB6B, PAFAH1B1, RAB6A, KCNQ2, KIF21B, SYNPO, DYNC1I1, GABARAPL1, CAP2, SYT11, ENC1, CHP1, ATP1A1, PRKCE, PTPRN, KIF3C, DCTN1, RAB11FIP5, YWHAH, GNB1, MAP2, SPTBN2, TMOD2, CALM3, APBB1, DNM1, CALM1, SPTAN1	1.04878e-05	9.53441e-07	2.04571e-05
GOTERM_CC_ALL	GO:0098805~whole membrane	52	16.8285	2.87257e-08	SLC22A17, ADCY1, WASF1, SNCA, PINK1, SYT7, CLTC, SYNGR1, SYP, APP, AP1S1, DLG4, DNAJC5, SV2B, NSF, SCAMP5, SVOP, PI4KA, CACNG3, PTPRN, ATP6V1C1, ATP6V1A, MAPK1, RAB11FIP5, DOC2A, GNB1, TOMM20, RAB15, RAB3A, SNAP91, ATP6V1B2, NAPB, AMPH, SLC32A1, GAD2, MOAP1, GAD1, AP2M1, GABARAPL1, SYT11, NDFIP1, ATP1A1, SLC6A17, SYNGR3, VDAC1, SLC17A7, EPHA4, GRIA1, RAB35, TOMM40L, PGK1, CLCN4	1.59713e-05	3.13166e-07	4.19833e-05
GOTERM_CC_ALL	GO:0098590~plasma membrane region	41	13.2686	3.44338e-08	KCNC1, KCNC3, CLSTN3, GRIK3, CLSTN1, SYT7, SYP, GAD2, PACSIN1, DLG4, CHRNA4, DLG3, PAK1, SNAP25, SYNPO, LRRC4, GLRB, GABARAPL1, SLC8A2, GABRA3, SYT11, GRIN1, GABRA5, PCDH8, ATP1A1, PFKM, SHANK1, KCNK1, PJA2, ATP6V1A, EPHA4, MAPK1, MAGEE1, PDE2A, GNB1, GRIA1, RAB35, SPTBN2, CHRNB2, APBB1, UNC13A	1.9145e-05	3.68177e-07	5.03258e-05
GOTERM_BP_ALL	GO:0051641~cellular localization	81	26.2136	6.21374e-09	SEPT5, TOLLIP, TLN2, ATP5B, TIMM17A, SNCA, UCHL1, PINK1, FGF13, SYT7, CLTC, SYNGR1, AP1S1, APP, PACSIN1, RALB, DLG4, DLG3, CNTNAP1, RAB6B, DNAJC5, RAB6A, NSF, DYNC1I1, LRRC4, STXBP1, G3BP2, CHP1, PTPRN, PRKCE, STX1B, DCTN1, UBE2O, RAB11FIP5, MAPK1, DOC2A, VSNL1, TOMM20, UNC13A, RAB3A, CDK5R1, YWHAZ, TBC1D9, NAPB, RIMS3, SLC32A1, MOAP1, GAD2, OXCT1, RASGRP1, PPP3CB, LMTK2, SCG5, PAFAH1B1, SNAP25, …	2.40469e-05	3.75737e-07	1.15061e-05
GOTERM_BP_ALL	GO:0051649~establishment of localization in cell	69	22.3301	6.67033e-09	SEPT5, ATP5B, TIMM17A, SNCA, UCHL1, PINK1, SYT7, CLTC, SYNGR1, PACSIN1, APP, AP1S1, RAB6B, DNAJC5, RAB6A, NSF, DYNC1I1, STXBP1, G3BP2, CHP1, PTPRN, PRKCE, STX1B, DCTN1, UBE2O, RAB11FIP5, MAPK1, DOC2A, VSNL1, TOMM20, UNC13A, RAB3A, CDK5R1, YWHAZ, TBC1D9, NAPB, RIMS3, SLC32A1, MOAP1, GAD2, OXCT1, RASGRP1, PPP3CB, LMTK2, PAFAH1B1, SCG5, SNAP25, GAD1, ELMOD1, AP2M1, MAP2K1, SYT11, KIF3C, SLC17A7, YWH…	2.58138e-05	3.97141e-07	1.23516e-05
GOTERM_BP_ALL	GO:1902580~single-organism cellular localization	47	15.2104	7.71281e-09	SEPT5, RAB3A, CDK5R1, YWHAZ, ATP5B, TIMM17A, SNCA, UCHL1, FGF13, NAPB, SYT7, CLTC, RIMS3, MOAP1, APP, PACSIN1, RASGRP1, DLG4, PPP3CB, DLG3, DNAJC5, PAFAH1B1, RAB6A, SNAP25, NSF, AP2M1, LRRC4, DYNC1I1, GLRB, SYT11, G3BP2, STXBP1, CHP1, STX1B, KIF3C, DCTN1, MAPK1, YWHAG, DOC2A, YWHAH, PDE2A, ATP2A2, TOMM40L, TOMM20, SYT13, DNM1, UNC13A	2.98481e-05	4.52251e-07	1.4282e-05
GOTERM_BP_ALL	GO:0042391~regulation of membrane potential	25	8.09061	9.51409e-09	GRIK3, SNCA, TAC1, PINK1, FGF13, RIMS3, DLG4, CHRNA4, CNTNAP1, GLRB, GRIN1, ATP1A3, ATP1A1, KCNK1, SHANK1, STX1B, SLC17A7, YWHAH, ATP2A2, MLLT11, CACNA1G, CACNA1H, CHRNB2, KCNH3, CACNA1B	3.68189e-05	5.49545e-07	1.76175e-05
GOTERM_BP_ALL	GO:0030001~metal ion transport	39	12.6214	9.92631e-09	KCNC1, KCNC3, SNCA, CACNB1, FGF13, KCNA6, ATP6V1B2, CLTC, UBQLN1, LMTK2, CHRNA4, KCNQ2, NSF, SLC8A2, SLC12A5, GRIN1, ATP1A3, NDFIP1, CHP1, ATP1A1, CACNG3, PRKCE, KCNK1, KCNV1, VDAC1, ATP6V1C1, SLC17A7, ATP6V1A, YWHAH, NPY, PDE2A, ATP2A2, CACNA1G, CACNA1H, CALM3, CHRNB2, KCNH3, CALM1, CACNA1B	3.84141e-05	5.64924e-07	1.83808e-05
GOTERM_BP_ALL	GO:0051656~establishment of organelle localization	27	8.73786	1.04252e-08	SEPT5, RAB3A, YWHAZ, UCHL1, SNCA, SYT7, NAPB, RIMS3, PACSIN1, RASGRP1, PAFAH1B1, DNAJC5, RAB6A, SNAP25, NSF, DYNC1I1, SYT11, STXBP1, STX1B, KIF3C, DCTN1, DOC2A, ATP2A2, GRIA1, SYT13, DNM1, UNC13A	4.03446e-05	5.84716e-07	1.93045e-05
GOTERM_BP_ALL	GO:1903305~regulation of regulated secretory pathway	15	4.85437	1.34048e-08	SEPT5, RAB3A, CDK5R2, SYT11, STXBP1, NAPB, SYT7, STX1B, RIMS3, DOC2A, ATP2A2, CACNA1G, SYT13, RAB15, SCAMP5	5.18752e-05	7.41094e-07	2.4822e-05
GOTERM_MF_ALL	GO:0019899~enzyme binding	60	19.4175	9.00629e-08	TOLLIP, WASF1, SNCA, UCHL1, PINK1, CLTC, UBQLN1, DIRAS1, APP, CDKN2D, DLG4, RALB, DLG3, PAK1, NSF, STXBP1, CHP1, PFKM, PRKCE, PTPRN, STX1B, PJA2, TRIM37, UBE2O, MAPK1, RAB11FIP5, PITPNM3, GNB1, USP22, CHL1, RAB3A, CDK5R1, YWHAZ, CAMTA2, SNAP91, RAP1GAP, TBC1D9, AKAP11, IARS, TSPYL1, TPI1, MOAP1, PPP3CB, PAFAH1B1, GABARAPL1, CAP2, MAP2K1, SYT11, MAP2K4, SLC12A5, ATP1A1, VDAC1, ELFN2, MEF2D, YWHAG,…	7.06969e-05	5.8916e-06	0.000137903
GOTERM_BP_ALL	GO:0030030~cell projection organization	51	16.5049	2.30974e-08	GPRIN1, ADCY1, ATL1, WASF1, UCHL1, FGF13, L1CAM, PACSIN1, APP, DLG4, CNTNAP1, PAK1, EFNB3, CRTAC1, ENC1, STXBP1, STX1B, MAPK1, RASGRF1, UNC13A, CHL1, RAB3A, CDK5R1, RAP1GAP, LINGO1, CRMP1, INPP5J, PPP3CB, PAFAH1B1, RAP1GAP2, SNAP25, DCLK1, OLFM1, NGEF, MAP2K1, LRRN2, SLC12A5, GRIN1, NTN4, SHANK1, EPHA5, EPHA4, YWHAH, NPY, PLK2, RAB35, MAP2, SPTBN2, CHRNB2, APBB1, SPTAN1	8.93828e-05	1.25897e-06	4.27699e-05
GOTERM_BP_ALL	GO:0007215~glutamate receptor signaling pathway	12	3.8835	2.49321e-08	NETO2, CDK5R1, APP, SSTR1, RASGRF1, GRIA1, GRIK3, GRIN1, DLG4, ATP1A3, CACNG3, SHANK1	9.64825e-05	1.3401e-06	4.61673e-05
GOTERM_CC_ALL	GO:0043204~perikaryon	13	4.20712	1.82633e-07	SLC8A2, KCNC3, GRIK3, MAP2K4, ASTN1, PTPRN, KCNK1, PCSK2, EPHA4, MAPK1, ENO2, OLFM1, SYNPO	0.000101539	1.91592e-06	0.000266922
GOTERM_CC_ALL	GO:0034703~cation channel complex	16	5.17799	1.92052e-07	KCNC1, KCNC3, CACNB1, CACNG3, KCNA6, KCNK1, KCNV1, CACNA1G, DLG4, CALM3, CACNA1H, CNTNAP1, KCNQ2, SNAP25, CACNA1B, CALM1	0.000106775	1.97743e-06	0.000280689
GOTERM_BP_ALL	GO:0044763~single-organism cellular process	244	78.9644	3.13762e-08	CADM3, GDA, ADCY1, PNMA2, PPP2R5D, NELL2, SNCA, L1CAM, SYT7, MAGED1, SYP, APP, DIRAS1, GOT1, DIRAS2, CHRNA4, GNG3, GNG4, LRRC4, EFNB3, CRTAC1, BSN, PTPRN, DCTN1, MAPK1, PITPNM1, PITPNM3, DOC2A, SSTR1, MLLT11, MAPK9, RAB15, UNC13A, MDH2, PNMA1, MDH1, CDK5R1, CDK5R2, HMGCS1, CACNB1, AKAP11, RIMS3, SLC32A1, SERINC3, TPI1, GAD2, DAGLA, CRMP1, NGRN, LHX6, RAP1GAP2, GAD1, PPP2R2C, OLFM1, IQSEC2, MAP2K1…	0.000121419	1.66337e-06	5.81e-05
GOTERM_CC_ALL	GO:0043197~dendritic spine	13	4.20712	2.24715e-07	LRRC4, CDK5R1, SLC8A2, SYT11, GRIN1, ATP1A3, SHANK1, EPHA4, APP, GRIA1, DLG4, APBB1, SYNPO	0.000124934	2.27166e-06	0.000328426
GOTERM_CC_ALL	GO:0044309~neuron spine	13	4.20712	2.75229e-07	LRRC4, CDK5R1, SLC8A2, SYT11, GRIN1, ATP1A3, SHANK1, EPHA4, APP, GRIA1, DLG4, APBB1, SYNPO	0.000153016	2.73263e-06	0.000402253
GOTERM_MF_ALL	GO:0005515~protein binding	216	69.9029	2.16109e-07	CADM3, ADCY1, PNMA2, PPP2R5D, SNCA, NELL2, SYT7, MAGED1, SYP, APP, DIRAS1, GOT1, GNG3, GNG4, LRRC4, PLD3, EFNB3, CRTAC1, PTPRN, DCTN1, MAPK1, PITPNM1, MAGEE1, PITPNM3, DOC2A, MAPK9, RAB15, CHGB, UNC13A, MDH2, PNMA1, MDH1, CDK5R1, HMGCS1, AKAP11, RIMS3, CAMKV, GAD2, TPI1, CRMP1, LHX6, RAP1GAP2, GAD1, PPP2R2C, OLFM1, MAP2K1, MAP2K4, NDFIP1, KIF3C, GAS7, SYNGR3, VDAC1, EPHA4, NPY, ATP2A2, RGS4, MAP2…	0.000169631	1.30496e-05	0.000330903
GOTERM_BP_ALL	GO:0060322~head development	35	11.3269	4.86711e-08	KCNC1, CDK5R1, CDK5R2, ATP6AP2, UCHL1, NNAT, HMGCS1, FGF13, SLC32A1, APP, OXCT1, SRD5A1, LHX6, PAFAH1B1, DCLK1, B4GALT2, MAP2K1, CRTAC1, GRIN1, GABRA5, SEZ6L, SLC6A17, PCDH19, SYNGR3, EPHA5, SLC17A7, MAPK1, PITPNM1, YWHAH, NPY, SSTR1, SPTBN2, CALM3, CHRNB2, CALM1	0.000188339	2.54536e-06	9.01254e-05
GOTERM_BP_ALL	GO:0098660~inorganic ion transmembrane transport	35	11.3269	5.7711e-08	KCNC1, KCNC3, ATP5B, SNCA, CACNB1, KCNA6, ATP6V1B2, UBQLN1, KCNQ2, GLRB, SLC8A2, GABRA3, SLC12A5, GRIN1, GABRA5, ATP1A3, CHP1, CACNG3, ATP1A1, PRKCE, KCNK1, KCNV1, ATP6V1C1, SLC17A7, ATP6V1A, YWHAH, PDE2A, ATP2A2, CACNA1G, CACNA1H, CALM3, KCNH3, CLCN4, CALM1, CACNA1B	0.000223317	2.97788e-06	0.000106865
GOTERM_BP_ALL	GO:0048858~cell projection morphogenesis	37	11.9741	5.80121e-08	RAB3A, CDK5R1, ADCY1, ATL1, WASF1, UCHL1, FGF13, L1CAM, LINGO1, APP, PACSIN1, CRMP1, PPP3CB, DLG4, PAFAH1B1, CNTNAP1, PAK1, DCLK1, OLFM1, NGEF, EFNB3, MAP2K1, LRRN2, NTN4, STXBP1, SHANK1, EPHA5, MAPK1, EPHA4, YWHAH, MAP2, SPTBN2, CHRNB2, APBB1, CHL1, UNC13A, SPTAN1	0.000224482	2.95403e-06	0.000107422
GOTERM_BP_ALL	GO:0007612~learning	15	4.85437	6.10291e-08	SLC8A2, B4GALT2, GABRA5, GRIN1, SLC12A5, ATP1A3, TAC1, FGF13, SHANK1, VDAC1, APP, DLG4, PPP3CB, CHRNB2, SNAP25	0.000236155	3.0673e-06	0.000113009
GOTERM_CC_ALL	GO:0044444~cytoplasmic part	177	57.2816	5.28192e-07	SEPT5, SLC22A17, GDA, KCNC3, GRIK3, PPP2R5D, SNCA, SYT7, UBQLN1, SYP, PACSIN1, APP, GOT1, IDS, CDKN2D, SLC25A22, RALB, DNAJC6, DNAJC5, SCAMP5, PLD3, NMNAT2, BSN, CHP1, PTPRN, TMEM130, DCTN1, TRIM37, MAPK1, PITPNM1, DOC2A, MAGEE1, RASGRF1, VSNL1, MAPK9, RAB15, CHGB, MDH2, MDH1, CDK5R1, SNAP91, ASTN1, HMGCS1, NAPB, ATP6V1B2, AKAP11, EXTL1, SLC32A1, CAMKV, SERINC3, GAD2, TPI1, CRMP1, LMTK2, RNF11, R…	0.000293632	5.15218e-06	0.000771964
GOTERM_BP_ALL	GO:0034762~regulation of transmembrane transport	25	8.09061	9.38782e-08	NETO2, KCNC1, KCNC3, SNCA, CACNB1, CHP1, CACNG3, AZIN1, KCNA6, PRKCE, UBQLN1, SHANK1, KCNV1, VDAC1, YWHAH, RASGRF1, CACNA1G, DLG4, CALM3, CACNA1H, KCNQ2, KCNH3, CLCN4, CACNA1B, CALM1	0.000363243	4.65779e-06	0.000173836
GOTERM_MF_ALL	GO:0019900~kinase binding	29	9.38511	5.03559e-07	CDK5R1, YWHAZ, SNAP91, TOLLIP, PINK1, CLTC, UBQLN1, DIRAS1, CDKN2D, DLG4, DLG3, PAK1, NSF, MAP2K1, SLC12A5, MAP2K4, STXBP1, CHP1, ATP1A1, PFKM, STX1B, VDAC1, PJA2, MAPK1, YWHAG, PITPNM3, CALM3, DNM1, CALM1	0.000395216	2.82349e-05	0.00077104
GOTERM_BP_ALL	GO:0032990~cell part morphogenesis	37	11.9741	1.07363e-07	RAB3A, CDK5R1, ADCY1, ATL1, WASF1, UCHL1, FGF13, L1CAM, LINGO1, APP, PACSIN1, CRMP1, PPP3CB, DLG4, PAFAH1B1, CNTNAP1, PAK1, DCLK1, OLFM1, NGEF, EFNB3, MAP2K1, LRRN2, NTN4, STXBP1, SHANK1, EPHA5, MAPK1, EPHA4, YWHAH, MAP2, SPTBN2, CHRNB2, APBB1, CHL1, UNC13A, SPTAN1	0.000415408	5.25941e-06	0.000198806
GOTERM_CC_ALL	GO:0042734~presynaptic membrane	10	3.23625	8.79043e-07	SYP, GAD2, KCNC3, PDE2A, SYT11, PCDH8, SYT7, SNAP25, APBB1, UNC13A	0.000488629	8.42666e-06	0.00128474
GOTERM_BP_ALL	GO:0008344~adult locomotory behavior	12	3.8835	1.31594e-07	EPHA4, GLRB, APP, EFNB3, GRIN1, UCHL1, SNCA, ATP1A3, PAFAH1B1, SEZ6L, DNM1, CHL1	0.00050914	6.36585e-06	0.000243676
GOTERM_MF_ALL	GO:0015276~ligand-gated ion channel activity	14	4.53074	7.30377e-07	GLRB, GABRA3, GRIK3, GABRA5, GRIN1, KCNK1, SLC17A7, GRIA1, DLG4, CHRNA4, CALM3, DLG3, CHRNB2, CALM1	0.000573182	3.82223e-05	0.00111834
GOTERM_MF_ALL	GO:0022834~ligand-gated channel activity	14	4.53074	7.30377e-07	GLRB, GABRA3, GRIK3, GABRA5, GRIN1, KCNK1, SLC17A7, GRIA1, DLG4, CHRNA4, CALM3, DLG3, CHRNB2, CALM1	0.000573182	3.82223e-05	0.00111834
GOTERM_BP_ALL	GO:0046928~regulation of neurotransmitter secretion	10	3.23625	1.48902e-07	SEPT5, RAB3A, ATP2A2, SYT11, SNCA, STXBP1, NAPB, STX1B, UNC13A, RIMS3	0.000576085	7.11418e-06	0.000275725
GOTERM_BP_ALL	GO:0007420~brain development	33	10.6796	1.54136e-07	KCNC1, CDK5R1, CDK5R2, UCHL1, NNAT, HMGCS1, FGF13, SLC32A1, APP, OXCT1, LHX6, PAFAH1B1, SRD5A1, DCLK1, B4GALT2, MAP2K1, CRTAC1, GRIN1, GABRA5, SEZ6L, SLC6A17, PCDH19, SYNGR3, EPHA5, SLC17A7, PITPNM1, YWHAH, NPY, SSTR1, SPTBN2, CALM3, CHRNB2, CALM1	0.000596328	7.27443e-06	0.000285417
GOTERM_BP_ALL	GO:0034765~regulation of ion transmembrane transport	24	7.76699	2.00704e-07	NETO2, KCNC1, KCNC3, SNCA, CACNB1, CHP1, CACNG3, KCNA6, PRKCE, UBQLN1, SHANK1, KCNV1, VDAC1, YWHAH, RASGRF1, CACNA1G, DLG4, CALM3, CACNA1H, KCNQ2, KCNH3, CLCN4, CACNA1B, CALM1	0.000776424	9.3581e-06	0.000371648
GOTERM_BP_ALL	GO:0051640~organelle localization	27	8.73786	2.1678e-07	SEPT5, RAB3A, YWHAZ, UCHL1, SNCA, SYT7, NAPB, RIMS3, PACSIN1, RASGRP1, PAFAH1B1, DNAJC5, RAB6A, SNAP25, NSF, DYNC1I1, SYT11, STXBP1, STX1B, KIF3C, DCTN1, DOC2A, ATP2A2, GRIA1, SYT13, DNM1, UNC13A	0.000838589	9.98734e-06	0.000401417
GOTERM_CC_ALL	GO:0012505~endomembrane system	100	32.3625	1.63023e-06	SEPT5, SNCA, SYT7, UBQLN1, SYP, APP, PACSIN1, DNAJC5, SCAMP5, PLD3, NMNAT2, CHP1, TMEM130, PTPRN, DCTN1, PITPNM1, MAPK1, DOC2A, PITPNM3, RAB15, CHGB, SNAP91, ASTN1, ATP6V1B2, EXTL1, SERINC3, SLC32A1, GAD2, LMTK2, RNF11, RAP1GAP2, OLFM1, AP2M1, TMEM59L, GABARAPL1, B4GALT2, MAP2K1, SYT11, GRIN1, NDFIP1, SLC6A17, KCNK1, SYNGR3, VDAC1, EPHA5, EPHA4, NPY, ATP2A2, ARF3, SYT13, CLCN4, ATL1, CLSTN3, UCHL…	0.000905997	1.53627e-05	0.00238259
GOTERM_MF_ALL	GO:0032555~purine ribonucleotide binding	59	19.0939	1.18503e-06	SEPT5, ADCY1, ATL1, ATP5B, PIP5K1B, PINK1, DIRAS1, DIRAS2, RALB, RAB6B, RAB6A, PAK1, SUCLA2, AGAP2, NSF, NMNAT2, PI4KA, PFKM, PRKCE, MAST3, UBE2O, MAPK1, ATP6V1A, MAPK9, RAB15, GUCY1B3, RAB3A, RAB3C, ACTR3B, ATP6V1B2, UBE2QL1, IARS, CAMKV, STK32C, SBK1, LMTK2, SCG5, KIF21B, DCLK1, CHD3, MAP2K1, MAP2K4, ATP1A3, AK5, ATP1A1, KIF3C, EPHA5, EPHA4, HSPA12A, PDE2A, ATP2A2, PLK2, ARF3, RAB35, PGK1, DNM1…	0.000929817	5.81389e-05	0.00181449
GOTERM_CC_ALL	GO:0005773~vacuole	44	14.2395	1.68958e-06	SLC22A17, RAB3A, RAP1GAP, SNCA, ASTN1, ATP6V1B2, NAPB, SYT7, CLTC, UBQLN1, APP, PACSIN1, AP1S1, GOT1, IDS, RASGRP1, RALB, LMTK2, RNF11, DNAJC5, NSF, SCAMP5, AP2M1, DYNC1I1, NMNAT2, GABARAPL1, MAP2K1, SYT11, NDFIP1, ATP1A1, KCNK1, PTPRN, ATP6V1C1, ATP6V1A, MAPK1, EPHA4, RAB11FIP5, DOC2A, GRIA1, GNB1, RAB35, RAB15, PIP4K2C, CLCN4	0.000938965	1.56566e-05	0.00246933
GOTERM_MF_ALL	GO:0035639~purine ribonucleoside triphosphate binding	58	18.7702	1.25257e-06	SEPT5, ADCY1, ATL1, ATP5B, PIP5K1B, PINK1, DIRAS1, DIRAS2, RALB, RAB6B, RAB6A, PAK1, SUCLA2, AGAP2, NSF, NMNAT2, PI4KA, PFKM, PRKCE, MAST3, UBE2O, MAPK1, ATP6V1A, MAPK9, RAB15, GUCY1B3, RAB3A, RAB3C, ACTR3B, ATP6V1B2, UBE2QL1, IARS, CAMKV, STK32C, SBK1, LMTK2, SCG5, KIF21B, DCLK1, CHD3, MAP2K1, MAP2K4, ATP1A3, AK5, ATP1A1, KIF3C, EPHA5, EPHA4, HSPA12A, ATP2A2, PLK2, ARF3, RAB35, PGK1, DNM1, PIP4K…	0.000982786	5.78377e-05	0.0019179
GOTERM_MF_ALL	GO:0022890~inorganic cation transmembrane transporter activity	26	8.41424	1.35474e-06	KCNC1, KCNC3, SLC8A2, ATP5B, SLC12A5, GRIN1, CACNB1, ATP1A3, ATP1A1, CACNG3, KCNA6, ATP6V1B2, SLC6A17, KCNK1, KCNV1, ATP6V1C1, SLC32A1, SLC17A7, ATP6V1A, PDE2A, ATP2A2, CACNA1G, CACNA1H, KCNQ2, KCNH3, CACNA1B	0.00106291	5.90799e-05	0.00207434
GOTERM_MF_ALL	GO:0098772~molecular function regulator	48	15.534	1.39114e-06	PPP4R4, RAB3A, CDK5R1, CDK5R2, RAP1GAP, TBC1D9, PPP2R5D, SNCA, PINK1, AZIN1, FGF13, AMPH, APP, SMAP2, ARHGAP20, RASGRP1, CDKN2D, DLG4, LMTK2, SCG5, RAP1GAP2, AGAP2, PPP2R2C, IQSEC2, ELMOD1, LRRC4, NGEF, MAP2K1, GRIN1, CHP1, CACNG3, ARHGEF9, PRKCE, SERPINI1, RCAN2, DOCK3, KCNV1, ELFN2, YWHAG, YWHAH, NPY, SBF1, RASGRF1, RGS4, SPTBN2, CALM3, SPTAN1, CALM1	0.00109145	5.74746e-05	0.00213008
GOTERM_BP_ALL	GO:0098655~cation transmembrane transport	33	10.6796	2.84815e-07	KCNC1, KCNC3, ATP5B, SNCA, CACNB1, KCNA6, ATP6V1B2, UBQLN1, CHRNA4, KCNQ2, SLC8A2, GRIN1, SLC12A5, ATP1A3, CHP1, CACNG3, ATP1A1, PRKCE, KCNK1, KCNV1, SLC17A7, ATP6V1C1, ATP6V1A, YWHAH, PDE2A, ATP2A2, CACNA1G, CACNA1H, CALM3, CHRNB2, KCNH3, CALM1, CACNA1B	0.00110163	1.29674e-05	0.000527397
GOTERM_MF_ALL	GO:0032550~purine ribonucleoside binding	58	18.7702	1.46294e-06	SEPT5, ADCY1, ATL1, ATP5B, PIP5K1B, PINK1, DIRAS1, DIRAS2, RALB, RAB6B, RAB6A, PAK1, SUCLA2, AGAP2, NSF, NMNAT2, PI4KA, PFKM, PRKCE, MAST3, UBE2O, MAPK1, ATP6V1A, MAPK9, RAB15, GUCY1B3, RAB3A, RAB3C, ACTR3B, ATP6V1B2, UBE2QL1, IARS, CAMKV, STK32C, SBK1, LMTK2, SCG5, KIF21B, DCLK1, CHD3, MAP2K1, MAP2K4, ATP1A3, AK5, ATP1A1, KIF3C, EPHA5, EPHA4, HSPA12A, ATP2A2, PLK2, ARF3, RAB35, PGK1, DNM1, PIP4K…	0.00114775	5.74189e-05	0.00224001
GOTERM_MF_ALL	GO:0017076~purine nucleotide binding	59	19.0939	1.47919e-06	SEPT5, ADCY1, ATL1, ATP5B, PIP5K1B, PINK1, DIRAS1, DIRAS2, RALB, RAB6B, RAB6A, PAK1, SUCLA2, AGAP2, NSF, NMNAT2, PI4KA, PFKM, PRKCE, MAST3, UBE2O, MAPK1, ATP6V1A, MAPK9, RAB15, GUCY1B3, RAB3A, RAB3C, ACTR3B, ATP6V1B2, UBE2QL1, IARS, CAMKV, STK32C, SBK1, LMTK2, SCG5, KIF21B, DCLK1, CHD3, MAP2K1, MAP2K4, ATP1A3, AK5, ATP1A1, KIF3C, EPHA5, EPHA4, HSPA12A, PDE2A, ATP2A2, PLK2, ARF3, RAB35, PGK1, DNM1…	0.00116049	5.5292e-05	0.00226489
GOTERM_MF_ALL	GO:0001883~purine nucleoside binding	58	18.7702	1.54015e-06	SEPT5, ADCY1, ATL1, ATP5B, PIP5K1B, PINK1, DIRAS1, DIRAS2, RALB, RAB6B, RAB6A, PAK1, SUCLA2, AGAP2, NSF, NMNAT2, PI4KA, PFKM, PRKCE, MAST3, UBE2O, MAPK1, ATP6V1A, MAPK9, RAB15, GUCY1B3, RAB3A, RAB3C, ACTR3B, ATP6V1B2, UBE2QL1, IARS, CAMKV, STK32C, SBK1, LMTK2, SCG5, KIF21B, DCLK1, CHD3, MAP2K1, MAP2K4, ATP1A3, AK5, ATP1A1, KIF3C, EPHA5, EPHA4, HSPA12A, ATP2A2, PLK2, ARF3, RAB35, PGK1, DNM1, PIP4K…	0.00120828	5.49537e-05	0.00235822
GOTERM_MF_ALL	GO:0032549~ribonucleoside binding	58	18.7702	1.54015e-06	SEPT5, ADCY1, ATL1, ATP5B, PIP5K1B, PINK1, DIRAS1, DIRAS2, RALB, RAB6B, RAB6A, PAK1, SUCLA2, AGAP2, NSF, NMNAT2, PI4KA, PFKM, PRKCE, MAST3, UBE2O, MAPK1, ATP6V1A, MAPK9, RAB15, GUCY1B3, RAB3A, RAB3C, ACTR3B, ATP6V1B2, UBE2QL1, IARS, CAMKV, STK32C, SBK1, LMTK2, SCG5, KIF21B, DCLK1, CHD3, MAP2K1, MAP2K4, ATP1A3, AK5, ATP1A1, KIF3C, EPHA5, EPHA4, HSPA12A, ATP2A2, PLK2, ARF3, RAB35, PGK1, DNM1, PIP4K…	0.00120828	5.49537e-05	0.00235822
GOTERM_BP_ALL	GO:0098662~inorganic cation transmembrane transport	31	10.0324	3.14395e-07	KCNC1, KCNC3, ATP5B, SNCA, CACNB1, KCNA6, ATP6V1B2, UBQLN1, KCNQ2, SLC8A2, GRIN1, SLC12A5, ATP1A3, CHP1, CACNG3, ATP1A1, PRKCE, KCNK1, KCNV1, SLC17A7, ATP6V1C1, ATP6V1A, YWHAH, PDE2A, ATP2A2, CACNA1G, CACNA1H, CALM3, KCNH3, CALM1, CACNA1B	0.00121597	1.41477e-05	0.00058217
GOTERM_MF_ALL	GO:0032553~ribonucleotide binding	59	19.0939	1.55619e-06	SEPT5, ADCY1, ATL1, ATP5B, PIP5K1B, PINK1, DIRAS1, DIRAS2, RALB, RAB6B, RAB6A, PAK1, SUCLA2, AGAP2, NSF, NMNAT2, PI4KA, PFKM, PRKCE, MAST3, UBE2O, MAPK1, ATP6V1A, MAPK9, RAB15, GUCY1B3, RAB3A, RAB3C, ACTR3B, ATP6V1B2, UBE2QL1, IARS, CAMKV, STK32C, SBK1, LMTK2, SCG5, KIF21B, DCLK1, CHD3, MAP2K1, MAP2K4, ATP1A3, AK5, ATP1A1, KIF3C, EPHA5, EPHA4, HSPA12A, PDE2A, ATP2A2, PLK2, ARF3, RAB35, PGK1, DNM1…	0.00122087	5.31122e-05	0.0023828
GOTERM_CC_ALL	GO:0008076~voltage-gated potassium channel complex	11	3.55987	2.31964e-06	KCNC1, KCNC3, DLG4, CALM3, KCNA6, CNTNAP1, KCNK1, KCNQ2, SNAP25, KCNV1, CALM1	0.00128889	2.11427e-05	0.00339016
GOTERM_BP_ALL	GO:0008104~protein localization	74	23.9482	3.36156e-07	CADM3, TOLLIP, TLN2, CLSTN3, TIMM17A, PINK1, FGF13, SYT7, CLTC, VGF, SYNGR1, AP1S1, PACSIN1, RALB, DLG4, DLG3, CNTNAP1, RAB6B, RAB6A, AGAP2, NSF, SCAMP5, LRRC4, SLC25A4, STXBP1, G3BP2, CHP1, BSN, PFKM, PTPRN, PRKCE, STX1B, ATP6V1C1, RAB11FIP5, CBLN4, PITPNM1, MAPK1, ATP6V1A, VSNL1, TOMM20, RAB15, RAB3A, CDK5R1, YWHAZ, RAB3C, SNAP91, TBC1D9, NNAT, ATP6V1B2, NAPB, MOAP1, OXCT1, RASGRP1, PPP3CB, LMT…	0.00130008	1.4953e-05	0.000622465
GOTERM_MF_ALL	GO:0001882~nucleoside binding	58	18.7702	1.73543e-06	SEPT5, ADCY1, ATL1, ATP5B, PIP5K1B, PINK1, DIRAS1, DIRAS2, RALB, RAB6B, RAB6A, PAK1, SUCLA2, AGAP2, NSF, NMNAT2, PI4KA, PFKM, PRKCE, MAST3, UBE2O, MAPK1, ATP6V1A, MAPK9, RAB15, GUCY1B3, RAB3A, RAB3C, ACTR3B, ATP6V1B2, UBE2QL1, IARS, CAMKV, STK32C, SBK1, LMTK2, SCG5, KIF21B, DCLK1, CHD3, MAP2K1, MAP2K4, ATP1A3, AK5, ATP1A1, KIF3C, EPHA5, EPHA4, HSPA12A, ATP2A2, PLK2, ARF3, RAB35, PGK1, DNM1, PIP4K…	0.00136138	5.67613e-05	0.00265723
GOTERM_CC_ALL	GO:0034705~potassium channel complex	11	3.55987	2.56842e-06	KCNC1, KCNC3, DLG4, CALM3, KCNA6, CNTNAP1, KCNK1, KCNQ2, SNAP25, KCNV1, CALM1	0.00142702	2.30327e-05	0.00375374
GOTERM_BP_ALL	GO:0006812~cation transport	40	12.945	3.74438e-07	KCNC1, KCNC3, ATP5B, SNCA, CACNB1, FGF13, KCNA6, ATP6V1B2, CLTC, UBQLN1, LMTK2, CHRNA4, KCNQ2, NSF, SLC8A2, SLC12A5, GRIN1, ATP1A3, NDFIP1, CHP1, ATP1A1, CACNG3, PRKCE, KCNK1, KCNV1, VDAC1, ATP6V1C1, SLC17A7, ATP6V1A, YWHAH, NPY, PDE2A, ATP2A2, CACNA1G, CACNA1H, CALM3, CHRNB2, KCNH3, CALM1, CACNA1B	0.00144803	1.64666e-05	0.000693353
GOTERM_CC_ALL	GO:0005737~cytoplasm	217	70.2265	2.94239e-06	ADCY1, GDA, PITPNA, PPP2R5D, SNCA, SYT7, MAGED1, SYP, APP, GOT1, LRRC4, PLD3, BSN, PTPRN, TMEM130, DCTN1, MAPK1, PITPNM1, DCAF6, MAGEE1, DOC2A, SSTR1, MLLT11, MAPK9, RAB15, CHGB, UNC13A, MDH2, PNMA1, MDH1, CDK5R1, CDK5R2, HMGCS1, AKAP11, SERINC3, CAMKV, SLC32A1, GAD2, TPI1, CRMP1, RAP1GAP2, GAD1, PPP2R2C, OLFM1, IQSEC2, MAP2K1, MAP2K4, NDFIP1, KCNK1, KIF3C, GAS7, SYNGR3, VDAC1, EPHA5, EPHA4, NPY,…	0.00163464	2.59675e-05	0.0043003
GOTERM_BP_ALL	GO:0000904~cell morphogenesis involved in differentiation	34	11.0032	4.34829e-07	RAB3A, CDK5R1, ADCY1, ATL1, UCHL1, FGF13, L1CAM, LINGO1, APP, CRMP1, PPP3CB, DLG4, PAFAH1B1, PAK1, DCLK1, OLFM1, NGEF, MAP2K1, EFNB3, LRRN2, GRIN1, NTN4, STXBP1, SHANK1, EPHA5, EPHA4, MAPK1, YWHAH, MAP2, SPTBN2, CHRNB2, APBB1, CHL1, SPTAN1	0.00168137	1.89076e-05	0.000805181
GOTERM_BP_ALL	GO:0007417~central nervous system development	38	12.2977	4.41632e-07	KCNC1, CDK5R1, CDK5R2, UCHL1, NNAT, HMGCS1, FGF13, SLC32A1, APP, OXCT1, SRD5A1, PAFAH1B1, LHX6, DCLK1, B4GALT2, MAP2K1, ADAM23, CRTAC1, GRIN1, GABRA5, SEZ6L, SLC6A17, SERPINI1, PCDH19, SYNGR3, EPHA5, SLC17A7, MAPK1, EPHA4, PITPNM1, YWHAH, NPY, SSTR1, MAP2, SPTBN2, CALM3, CHRNB2, CALM1	0.00170765	1.899e-05	0.000817776
GOTERM_BP_ALL	GO:0048731~system development	110	35.5987	6.07801e-07	GPRIN1, KCNC1, ADCY1, GDA, ATP6AP2, PPP2R5D, FGF13, L1CAM, MAGED1, APP, PACSIN1, EFNB3, CRTAC1, ENC1, BSN, PTPRN, DCTN1, PITPNM1, MAPK1, DOC2A, RASGRF1, SSTR1, UNC13A, CDK5R1, EID2, CDK5R2, BEX1, HMGCS1, ASTN1, CX3CL1, EXTL1, SLC32A1, DAGLA, CRMP1, NGRN, LHX6, RAP1GAP2, OLFM1, AP2M1, B4GALT2, MAP2K1, ADAM23, GRIN1, GABRA5, MAP2K4, NTN4, NDFIP1, SLC6A17, SERPINI1, SHANK1, GAS7, PCDH19, SYNGR3, EPH…	0.00234943	2.58479e-05	0.00112547
GOTERM_MF_ALL	GO:0008324~cation transmembrane transporter activity	28	9.06149	3.16468e-06	KCNC1, KCNC3, ATP5B, CACNB1, KCNA6, ATP6V1B2, SLC32A1, CHRNA4, KCNQ2, SLC8A2, GRIN1, SLC12A5, ATP1A3, CACNG3, ATP1A1, SLC6A17, KCNK1, KCNV1, SLC17A7, ATP6V1C1, ATP6V1A, PDE2A, ATP2A2, CACNA1G, CACNA1H, CHRNB2, KCNH3, CACNA1B	0.0024812	9.93663e-05	0.00484561
GOTERM_BP_ALL	GO:1903532~positive regulation of secretion by cell	21	6.79612	6.66308e-07	RAB3A, CDK5R2, SNCA, NNAT, STXBP1, TAC1, PINK1, SYT7, PFKM, PRKCE, STX1B, RASGRP1, OXCT1, VSNL1, CACNA1G, PPP3CB, RAB15, CHRNB2, APBB1, UNC13A, SCAMP5	0.00257529	2.8028e-05	0.00123381
GOTERM_BP_ALL	GO:0044707~single-multicellular organism process	140	45.3074	7.42058e-07	GPRIN1, KCNC1, ADCY1, GDA, ATP6AP2, PPP2R5D, SNCA, L1CAM, FGF13, SYT7, MAGED1, APP, PACSIN1, CHRNA4, SCAMP5, EFNB3, CRTAC1, ENC1, BSN, PTPRN, DCTN1, PITPNM1, MAPK1, DOC2A, SSTR1, RASGRF1, UNC13A, CDK5R1, EID2, CDK5R2, ASTN1, BEX1, CACNB1, HMGCS1, CX3CL1, EXTL1, SLC32A1, DAGLA, TPI1, CRMP1, NGRN, LHX6, RAP1GAP2, OLFM1, AP2M1, B4GALT2, MAP2K1, ADAM23, SYT11, GRIN1, GABRA5, MAP2K4, NTN4, NDFIP1, SLC…	0.00286765	3.08787e-05	0.00137408
GOTERM_BP_ALL	GO:0035556~intracellular signal transduction	77	24.9191	9.32968e-07	ADCY1, TOLLIP, ATP6AP2, WASF1, UCHL1, PIP5K1B, PINK1, FGF13, UBQLN1, MAGED1, DIRAS1, ARHGAP20, DIRAS2, CDKN2D, RALB, DLG4, RAB6B, GNG3, PAK1, RAB6A, AGAP2, LRRC4, PI4KA, G3BP2, CHP1, SEZ6L, ARHGEF9, PRKCE, MAST3, PJA2, MAPK1, RASGRF1, GNB1, MLLT11, MAPK9, RAB15, GUCY1B3, KCNH3, UNC13A, RAB3A, CDK5R1, RAB3C, RAP1GAP, CX3CL1, AKAP11, SERINC3, STK32C, MOAP1, RASGRP1, PPP3CB, PAFAH1B1, RAP1GAP2, DCLK…	0.00360408	3.84098e-05	0.00172758
GOTERM_BP_ALL	GO:0051588~regulation of neurotransmitter transport	10	3.23625	9.71983e-07	SEPT5, RAB3A, ATP2A2, SYT11, SNCA, STXBP1, NAPB, STX1B, UNC13A, RIMS3	0.00375451	3.95948e-05	0.00179983
GOTERM_MF_ALL	GO:0046873~metal ion transmembrane transporter activity	22	7.11974	6.09143e-06	KCNC1, SLC8A2, KCNC3, SLC12A5, GRIN1, CACNB1, ATP1A3, CACNG3, ATP1A1, KCNA6, SLC6A17, KCNK1, KCNV1, SLC17A7, SLC32A1, PDE2A, ATP2A2, CACNA1G, CACNA1H, KCNQ2, KCNH3, CACNA1B	0.00477037	0.000183898	0.0093267
GOTERM_BP_ALL	GO:0050808~synapse organization	17	5.50162	1.82263e-06	LRRC4, RAB3A, GLRB, CLSTN3, CLSTN1, SNCA, GRIN1, CACNB1, PCDHGC5, BSN, SEZ6L, SHANK1, APP, SPTBN2, DLG4, CHRNB2, UNC13A	0.00702877	7.34722e-05	0.00337496
GOTERM_BP_ALL	GO:0010975~regulation of neuron projection development	23	7.44337	1.87453e-06	NGEF, CDK5R1, MAP2K1, GRIN1, ENC1, FGF13, L1CAM, SHANK1, STX1B, LINGO1, EPHA4, PACSIN1, YWHAH, PLK2, INPP5J, CRMP1, CHRNB2, PAFAH1B1, RAP1GAP2, SNAP25, APBB1, UNC13A, OLFM1	0.00722819	7.47853e-05	0.00347106
GOTERM_MF_ALL	GO:0022843~voltage-gated cation channel activity	12	3.8835	1.14415e-05	KCNC1, KCNC3, CACNA1G, CACNB1, CACNA1H, CACNG3, KCNA6, KCNK1, KCNQ2, KCNH3, KCNV1, CACNA1B	0.00894143	0.000332598	0.0175177
GOTERM_BP_ALL	GO:0051047~positive regulation of secretion	21	6.79612	2.39862e-06	RAB3A, CDK5R2, SNCA, NNAT, STXBP1, TAC1, PINK1, SYT7, PFKM, PRKCE, STX1B, RASGRP1, OXCT1, VSNL1, CACNA1G, PPP3CB, RAB15, CHRNB2, APBB1, UNC13A, SCAMP5	0.00923973	9.47168e-05	0.00444149
GOTERM_MF_ALL	GO:0022832~voltage-gated channel activity	14	4.53074	1.38321e-05	KCNC1, KCNC3, CACNB1, KCNA6, CACNG3, KCNK1, KCNV1, VDAC1, CACNA1G, CACNA1H, KCNQ2, KCNH3, CLCN4, CACNA1B	0.0107995	0.000387721	0.0211775
GOTERM_MF_ALL	GO:0005244~voltage-gated ion channel activity	14	4.53074	1.38321e-05	KCNC1, KCNC3, CACNB1, KCNA6, CACNG3, KCNK1, KCNV1, VDAC1, CACNA1G, CACNA1H, KCNQ2, KCNH3, CLCN4, CACNA1B	0.0107995	0.000387721	0.0211775
GOTERM_MF_ALL	GO:0097367~carbohydrate derivative binding	63	20.3883	1.54633e-05	SEPT5, ADCY1, ATL1, ATP5B, PIP5K1B, PINK1, DIRAS1, APP, DIRAS2, RALB, RAB6B, DNAJC5, RAB6A, PAK1, SUCLA2, AGAP2, NSF, NMNAT2, PI4KA, PFKM, PRKCE, MAST3, UBE2O, MAPK1, ATP6V1A, MAPK9, RAB15, GUCY1B3, RAB3A, RAB3C, ACTR3B, ATP6V1B2, UBE2QL1, IARS, CAMKV, STK32C, SBK1, LMTK2, PAFAH1B1, SCG5, KIF21B, DCLK1, CHD3, MAP2K1, MAP2K4, ATP1A3, AK5, ATP1A1, KIF3C, EPHA5, EPHA4, HSPA12A, PDE2A, ATP2A2, PLK2, …	0.0120654	0.00041849	0.0236745
GOTERM_MF_ALL	GO:0016301~kinase activity	34	11.0032	1.90964e-05	CDK5R1, YWHAZ, CDK5R2, NELL2, PIP5K1B, PINK1, CAMKV, STK32C, PACSIN1, SBK1, CDKN2D, DLG4, LMTK2, DLG3, PAK1, DCLK1, EFNB3, MAP2K1, MAP2K4, PI4KA, AK5, PFKM, PRKCE, EPHA5, MAST3, MAPK1, EPHA4, PLK2, MAPK9, CALM3, PGK1, KCNH3, PIP4K2C, CALM1	0.014879	0.000499569	0.0292361
GOTERM_BP_ALL	GO:0016358~dendrite development	15	4.85437	3.96017e-06	NGEF, CDK5R1, GRIN1, SLC12A5, SHANK1, EPHA4, APP, PACSIN1, YWHAH, PLK2, MAP2, DLG4, CHRNB2, PAFAH1B1, DCLK1	0.015209	0.000154795	0.00733288
GOTERM_BP_ALL	GO:0060341~regulation of cellular localization	34	11.0032	4.02044e-06	SEPT5, RAB3A, CDK5R1, YWHAZ, SNCA, PINK1, NAPB, CLTC, RIMS3, OXCT1, PPP3CB, RALB, DCLK1, AP2M1, ELMOD1, MAP2K1, SYT11, G3BP2, STXBP1, CHP1, PRKCE, STX1B, EPHA5, RAB11FIP5, MAPK1, YWHAG, YWHAH, PDE2A, ATP2A2, VSNL1, CALM3, DNM1, UNC13A, CALM1	0.0154387	0.000155579	0.00744449
GOTERM_CC_ALL	GO:0005829~cytosol	86	27.8317	2.83944e-05	GDA, TOLLIP, PPP2R5D, SNCA, UCHL1, COPS4, PIP5K1B, PINK1, SYT7, CLTC, ACOT7, AP1S1, APP, PACSIN1, GOT1, ARHGAP20, CDKN2D, DNAJC6, RAB6B, PAK1, RAB6A, NSF, DYNC1I1, PI4KA, STXBP1, G3BP2, CHP1, ARHGEF9, PFKM, PRKCE, STX1B, DCTN1, TRIM37, ATP6V1C1, UBE2O, MAPK1, ATP6V1A, RASGRF1, GNB1, VSNL1, MAPK9, GUCY1B3, INPP4A, MDH1, RAB3A, CDK5R1, YWHAZ, RAB3C, RAP1GAP, HMGCS1, AZIN1, ATP6V1B2, IARS, TPI1, MOA…	0.0156635	0.000246649	0.0414911
GOTERM_BP_ALL	GO:0015031~protein transport	58	18.7702	4.13651e-06	TIMM17A, PINK1, SYT7, CLTC, VGF, SYNGR1, AP1S1, RAB6B, RAB6A, AGAP2, NSF, SCAMP5, SLC25A4, STXBP1, G3BP2, CHP1, PFKM, PRKCE, PTPRN, STX1B, ATP6V1C1, MAPK1, CBLN4, PITPNM1, ATP6V1A, RAB11FIP5, VSNL1, TOMM20, RAB15, RAB3A, CDK5R1, YWHAZ, RAB3C, SNAP91, TBC1D9, NNAT, ATP6V1B2, NAPB, OXCT1, RASGRP1, PPP3CB, LMTK2, PAFAH1B1, SCG5, SNAP25, AP2M1, ELMOD1, SYT11, NDFIP1, EPHA5, YWHAG, YWHAH, PDE2A, ARF3,…	0.0158809	0.000158486	0.00765939
GOTERM_BP_ALL	GO:0016043~cellular component organization	140	45.3074	4.15285e-06	GPRIN1, KCNC1, CADM3, ADCY1, KCNC3, SNCA, L1CAM, FGF13, SYT7, UBQLN1, SYP, APP, PACSIN1, CDKN2D, RALB, DNAJC6, GNG4, SCAMP5, LRRC4, EFNB3, CRTAC1, ENC1, BSN, CHP1, PTPRN, DCTN1, TRIM37, MAPK1, DOC2A, RASGRF1, MLLT11, MAPK9, UNC13A, CDK5R1, EID2, SNAP91, ACTR3B, CACNB1, COPS7A, KCNA6, NAPB, ATP6V1B2, CX3CL1, CRMP1, RAP1GAP2, OLFM1, AP2M1, IQSEC2, GABARAPL1, MAP2K1, SYT11, GRIN1, NTN4, SHANK1, VDAC…	0.0159431	0.000157552	0.00768964
GOTERM_CC_ALL	GO:0044425~membrane part	152	49.1909	3.15133e-05	SLC22A17, KCNC1, CADM3, ADCY1, KCNC3, ATP6AP2, GRIK3, SNCA, C3ORF80, NELL2, L1CAM, FGF13, SYT7, TMEM151B, SYP, APP, PACSIN1, SLC25A22, CHRNA4, DNAJC5, GNG3, GNG4, ITFG1, SCAMP5, LRRC4, PLD3, EFNB3, PTPRN, TMEM130, DCTN1, MAPK1, PITPNM1, PITPNM3, MAGEE1, SSTR1, UNC13A, NETO2, SNAP91, ASTN1, CACNB1, KCNA6, NAPB, ATP6V1B2, CX3CL1, EXTL1, KIAA1549L, SLC32A1, SERINC3, DAGLA, GAD2, LMTK2, AP2M1, TMEM59…	0.0173691	0.000269528	0.0460476
GOTERM_BP_ALL	GO:0044699~single-organism process	253	81.877	4.53607e-06	CADM3, GDA, ADCY1, PNMA2, PITPNA, PPP2R5D, NELL2, SNCA, L1CAM, SYT7, MAGED1, SYP, DIRAS1, APP, GOT1, DIRAS2, CHRNA4, GNG3, GNG4, LRRC4, PLD3, EFNB3, CRTAC1, BSN, PTPRN, DCTN1, PITPNM1, MAPK1, PITPNM3, DOC2A, SSTR1, MLLT11, MAPK9, RAB15, UNC13A, MDH2, PNMA1, MDH1, CDK5R1, CDK5R2, HMGCS1, CACNB1, AKAP11, RIMS3, SLC32A1, SERINC3, TPI1, GAD2, DAGLA, CRMP1, NGRN, LHX6, RAP1GAP2, GAD1, PPP2R2C, OLFM1, …	0.0174014	0.000170419	0.00839921
GOTERM_BP_ALL	GO:0006796~phosphate-containing compound metabolic process	83	26.8608	5.65112e-06	ADCY1, GDA, ATP6AP2, TOLLIP, PPP2R5D, ATP5B, SNCA, UCHL1, PIP5K1B, PINK1, FGF13, MAGED1, ACOT7, APP, DIRAS1, DIRAS2, CDKN2D, RALB, DLG4, DNAJC6, DLG3, GNG3, PAK1, LRRC4, NMNAT2, RIMBP2, PI4KA, CHP1, PFKM, PRKCE, MAST3, MAPK1, ATP6V1A, PITPNM3, SBF1, RASGRF1, MAPK9, GUCY1B3, INPP4A, KCNH3, MDH2, MDH1, PPP4R4, CDK5R1, CDK5R2, CX3CL1, ATP6V1B2, CAMKV, SERINC3, STK32C, TPI1, SBK1, INPP5J, RASGRP1, PP…	0.0216325	0.000210265	0.0104638
GOTERM_BP_ALL	GO:0023056~positive regulation of signaling	51	16.5049	5.6781e-06	SPIN1, ATP6AP2, CLSTN3, CLSTN1, SNCA, PINK1, MAGED1, DIRAS1, DIRAS2, DLG4, CNTNAP1, PAK1, GNG3, AGAP2, NSF, PFKM, PRKCE, STX1B, MAPK1, UBE2O, RASGRF1, VSNL1, MLLT11, MAPK9, UNC13A, YWHAZ, NNAT, TAC1, CX3CL1, SERINC3, MOAP1, OXCT1, RASGRP1, PPP3CB, PAFAH1B1, SNAP25, IQSEC2, SLC8A2, MAP2K1, MAP2K4, GRIN1, NDFIP1, SHANK1, EPHA4, YWHAG, YWHAH, PLK2, TMOD2, CALM3, CHRNB2, CALM1	0.0217346	0.000209257	0.0105137
GOTERM_CC_ALL	GO:0000139~Golgi membrane	28	9.06149	4.0141e-05	RAP1GAP, CLSTN3, ATL1, CLSTN1, CLTC, RTN3, SERINC3, AP1S1, APP, GAD2, RASGRP1, RAB6B, RAB6A, NSF, SCAMP5, TMEM59L, NMNAT2, B4GALT2, NDFIP1, CHP1, TMEM130, PJA2, RAB11FIP5, PITPNM1, GRIA1, RAB35, ARF3, COG1	0.0220716	0.000338107	0.0586511
GOTERM_BP_ALL	GO:0045184~establishment of protein localization	61	19.7411	5.94208e-06	TIMM17A, PINK1, SYT7, CLTC, VGF, SYNGR1, PACSIN1, AP1S1, DLG4, RAB6B, RAB6A, AGAP2, NSF, SCAMP5, SLC25A4, STXBP1, G3BP2, CHP1, PFKM, PRKCE, PTPRN, STX1B, ATP6V1C1, CBLN4, PITPNM1, MAPK1, ATP6V1A, RAB11FIP5, VSNL1, TOMM20, RAB15, RAB3A, CDK5R1, YWHAZ, RAB3C, SNAP91, TBC1D9, NNAT, ATP6V1B2, NAPB, MOAP1, OXCT1, RASGRP1, PPP3CB, LMTK2, PAFAH1B1, SCG5, SNAP25, AP2M1, ELMOD1, SYT11, NDFIP1, EPHA5, YWHA…	0.0227335	0.000216919	0.0110025
GOTERM_MF_ALL	GO:0000166~nucleotide binding	65	21.0356	2.99083e-05	SEPT5, ADCY1, ATL1, ATP5B, PIP5K1B, PINK1, DIRAS1, DIRAS2, RALB, RAB6B, SRD5A1, RAB6A, PAK1, SUCLA2, AGAP2, NSF, NMNAT2, G3BP2, PI4KA, PFKM, PRKCE, MAST3, UBE2O, MAPK1, ATP6V1A, CELF3, MAPK9, RAB15, GUCY1B3, MDH1, RAB3A, RAB3C, ACTR3B, ATP6V1B2, UBE2QL1, IARS, CAMKV, STK32C, SBK1, LMTK2, SCG5, KIF21B, DCLK1, CHD3, MAP2K1, MAP2K4, ATP1A3, AK5, ATP1A1, KIF3C, RCAN2, EPHA5, EPHA4, HSPA12A, PDE2A, AT…	0.0232049	0.00075708	0.0457854
GOTERM_BP_ALL	GO:0006793~phosphorus metabolic process	83	26.8608	6.09979e-06	ADCY1, GDA, ATP6AP2, TOLLIP, PPP2R5D, ATP5B, SNCA, UCHL1, PIP5K1B, PINK1, FGF13, MAGED1, ACOT7, APP, DIRAS1, DIRAS2, CDKN2D, RALB, DLG4, DNAJC6, DLG3, GNG3, PAK1, LRRC4, NMNAT2, RIMBP2, PI4KA, CHP1, PFKM, PRKCE, MAST3, MAPK1, ATP6V1A, PITPNM3, SBF1, RASGRF1, MAPK9, GUCY1B3, INPP4A, KCNH3, MDH2, MDH1, PPP4R4, CDK5R1, CDK5R2, CX3CL1, ATP6V1B2, CAMKV, SERINC3, STK32C, TPI1, SBK1, INPP5J, RASGRP1, PP…	0.0233298	0.000220595	0.0112945
GOTERM_MF_ALL	GO:1901265~nucleoside phosphate binding	65	21.0356	3.02994e-05	SEPT5, ADCY1, ATL1, ATP5B, PIP5K1B, PINK1, DIRAS1, DIRAS2, RALB, RAB6B, SRD5A1, RAB6A, PAK1, SUCLA2, AGAP2, NSF, NMNAT2, G3BP2, PI4KA, PFKM, PRKCE, MAST3, UBE2O, MAPK1, ATP6V1A, CELF3, MAPK9, RAB15, GUCY1B3, MDH1, RAB3A, RAB3C, ACTR3B, ATP6V1B2, UBE2QL1, IARS, CAMKV, STK32C, SBK1, LMTK2, SCG5, KIF21B, DCLK1, CHD3, MAP2K1, MAP2K4, ATP1A3, AK5, ATP1A1, KIF3C, RCAN2, EPHA5, EPHA4, HSPA12A, PDE2A, AT…	0.0235048	0.000743018	0.046384
GOTERM_CC_ALL	GO:0030135~coated vesicle	15	4.85437	4.83295e-05	RAB3A, SNAP91, ASTN1, CLTC, SLC17A7, SLC32A1, APP, PACSIN1, AP1S1, GAD2, GRIA1, RAB35, DNAJC5, GAD1, AP2M1	0.026514	0.000400992	0.0706116
GOTERM_CC_ALL	GO:0005794~Golgi apparatus	46	14.8867	5.10087e-05	RAP1GAP, CLSTN3, ATL1, SNCA, CLSTN1, CLTC, AMPH, RTN3, SERINC3, GAD2, APP, AP1S1, PACSIN1, RASGRP1, LMTK2, RAB6B, RAB6A, PAK1, SNAP25, NSF, SCAMP5, TMEM59L, NMNAT2, GABARAPL1, B4GALT2, MAP2K1, NDFIP1, ATP1A3, PI4KA, CHP1, ATP1A1, PRKCE, TMEM130, PTPRN, PJA2, MAPK1, PITPNM1, EPHA4, RAB11FIP5, NPY, PDE2A, GRIA1, ARF3, RAB35, DNM1, COG1	0.0279632	0.000416995	0.0745247
GOTERM_BP_ALL	GO:0051128~regulation of cellular component organization	67	21.6828	7.85218e-06	CLSTN3, WASF1, SNCA, CLSTN1, PINK1, FGF13, L1CAM, SYT7, CLTC, PACSIN1, CDKN2D, RALB, DLG4, DNAJC6, PAK1, GNG4, SCAMP5, LRRC4, ENC1, STXBP1, CHP1, PRKCE, STX1B, DCTN1, TRIM37, MAPK1, MLLT11, MAPK9, C1QL3, UNC13A, RAB3A, CDK5R1, YWHAZ, SNAP91, RAP1GAP, TBC1D9, ACTR3B, TAC1, NAPB, LINGO1, MOAP1, CRMP1, INPP5J, PAFAH1B1, RAP1GAP2, SNAP25, OLFM1, ELMOD1, AP2M1, SYNPO, NGEF, MAP2K1, SYT11, GRIN1, SHANK…	0.029931	0.000281331	0.0145391
GOTERM_CC_ALL	GO:0030136~clathrin-coated vesicle	12	3.8835	5.79617e-05	SLC17A7, SLC32A1, RAB3A, GAD2, AP1S1, SNAP91, RAB35, ASTN1, DNAJC5, CLTC, GAD1, AP2M1	0.0317139	0.000466958	0.0846791
GOTERM_BP_ALL	GO:0045664~regulation of neuron differentiation	26	8.41424	8.59989e-06	CDK5R1, RAP1GAP, L1CAM, FGF13, LINGO1, PACSIN1, APP, INPP5J, CRMP1, PAFAH1B1, RAP1GAP2, SNAP25, OLFM1, NGEF, MAP2K1, ENC1, GRIN1, SHANK1, STX1B, EPHA4, YWHAG, YWHAH, PLK2, CHRNB2, APBB1, UNC13A	0.032734	0.00030529	0.0159234
GOTERM_BP_ALL	GO:0033036~macromolecule localization	77	24.9191	8.63763e-06	CADM3, TOLLIP, TLN2, CLSTN3, PITPNA, TIMM17A, PINK1, FGF13, SYT7, CLTC, VGF, SYNGR1, AP1S1, PACSIN1, RALB, DLG4, DLG3, CNTNAP1, RAB6B, RAB6A, AGAP2, NSF, SCAMP5, LRRC4, SLC25A4, STXBP1, G3BP2, CHP1, BSN, PFKM, PTPRN, PRKCE, STX1B, ATP6V1C1, RAB11FIP5, CBLN4, PITPNM1, MAPK1, ATP6V1A, PITPNM3, VSNL1, TOMM20, RAB15, RAB3A, CDK5R1, YWHAZ, RAB3C, SNAP91, TBC1D9, NNAT, TAC1, ATP6V1B2, NAPB, MOAP1, OXCT…	0.0328752	0.000303843	0.0159933
GOTERM_BP_ALL	GO:0032409~regulation of transporter activity	15	4.85437	8.99387e-06	NETO2, SNCA, NDFIP1, CACNB1, CHP1, CACNG3, PRKCE, UBQLN1, SHANK1, SYNGR3, YWHAH, RASGRF1, DLG4, CALM3, CALM1	0.0342077	0.000313522	0.0166529
GOTERM_CC_ALL	GO:0005887~integral component of plasma membrane	49	15.8576	6.3124e-05	SLC22A17, KCNC1, ADCY1, CADM3, KCNC3, TOLLIP, GRIK3, APP, DLG4, CHRNA4, DLG3, CNTNAP1, KCNQ2, SLC25A4, EFNB3, ICAM5, CACNG3, PCDH8, TMEM130, ATP6V1A, SSTR1, KCNH3, KCNA6, SNAP25, DCLK1, GLRB, SLC8A2, ADAM23, GABRA3, SYT11, SLC12A5, GABRA5, GRIN1, ATP1A3, ATP1A1, SLC6A17, KCNK1, SHANK1, KCNV1, EPHA5, EPHA4, ATP2A2, GRIA1, SYT13, CALM3, CHRNB2, CD200, CLCN4, CALM1	0.0344892	0.000501275	0.0922176
GOTERM_CC_ALL	GO:0048471~perinuclear region of cytoplasm	26	8.41424	6.41299e-05	CDK5R1, RAB3C, TOLLIP, SNCA, PINK1, UBQLN1, SERINC3, PACSIN1, APP, GAD2, LMTK2, PAFAH1B1, SRD5A1, RAP1GAP2, SNAP25, DYNC1I1, NDFIP1, PRKCE, TRIM37, EPHA5, MAGEE1, ATP2A2, PDE2A, ARF3, RAB15, APBB1	0.0350292	0.000502091	0.0936866
GOTERM_BP_ALL	GO:0031345~negative regulation of cell projection organization	13	4.20712	1.03549e-05	NGEF, EPHA4, LINGO1, CDK5R1, YWHAH, RAP1GAP, PLK2, INPP5J, CRMP1, FGF13, PAFAH1B1, RAP1GAP2, STX1B	0.0392815	0.000357738	0.0191728
GOTERM_BP_ALL	GO:0010647~positive regulation of cell communication	50	16.1812	1.07773e-05	SPIN1, CLSTN3, ATP6AP2, CLSTN1, SNCA, PINK1, MAGED1, DIRAS1, DIRAS2, DLG4, CNTNAP1, GNG3, PAK1, AGAP2, PFKM, PRKCE, STX1B, MAPK1, UBE2O, RASGRF1, MLLT11, VSNL1, MAPK9, UNC13A, YWHAZ, NNAT, TAC1, CX3CL1, SERINC3, MOAP1, OXCT1, RASGRP1, PPP3CB, PAFAH1B1, SNAP25, IQSEC2, SLC8A2, MAP2K1, MAP2K4, GRIN1, NDFIP1, SHANK1, EPHA4, YWHAG, YWHAH, PLK2, TMOD2, CALM3, CHRNB2, CALM1	0.0408507	0.000369034	0.0199548
GOTERM_BP_ALL	GO:0010977~negative regulation of neuron projection development	12	3.8835	1.18334e-05	NGEF, EPHA4, LINGO1, CDK5R1, YWHAH, PLK2, INPP5J, CRMP1, FGF13, PAFAH1B1, RAP1GAP2, STX1B	0.0447626	0.000401633	0.0219099
GOTERM_MF_ALL	GO:0019901~protein kinase binding	23	7.44337	6.1946e-05	CDK5R1, YWHAZ, SNAP91, MAP2K1, SLC12A5, MAP2K4, STXBP1, PINK1, ATP1A1, CLTC, STX1B, VDAC1, PJA2, MAPK1, YWHAG, DIRAS1, PITPNM3, CDKN2D, CALM3, PAK1, DNM1, NSF, CALM1	0.0474656	0.00147252	0.0948088
GOTERM_BP_ALL	GO:0007165~signal transduction	132	42.7184	1.3144e-05	SLC22A17, ADCY1, ATP6AP2, GRIK3, PPP2R5D, SNCA, FGF13, UBQLN1, MAGED1, SYP, APP, DIRAS1, GOT1, DIRAS2, CDKN2D, RALB, CHRNA4, GNG3, GNG4, LRRC4, EFNB3, CHP1, PTPRN, DCTN1, PITPNM1, MAPK1, SSTR1, RASGRF1, MLLT11, RAB15, MAPK9, UNC13A, NETO2, CDK5R1, EID2, CX3CL1, AKAP11, ATP6V1B2, SERINC3, DAGLA, RAP1GAP2, OLFM1, AP2M1, IQSEC2, MAP2K1, ADAM23, GABRA3, GRIN1, MAP2K4, GABRA5, NDFIP1, SHANK1, DOCK3, E…	0.0495956	0.00044223	0.0243363

## Sheet: M2
Category	Term	Count	%	PValue	Genes	Bonferroni	Benjamini	FDR
GOTERM_CC_ALL	GO:0005912~adherens junction	34	16.6667	1.03194e-12	RPL18, CNN3, PDLIM5, WASF2, FERMT2, GNA12, GJA1, RDX, SDC4, PRDX1, PXN, SORBS3, EZR, CDC42EP1, GSN, BAG3, PLIN3, NDRG1, MSN, AHNAK, FMNL2, MYO6, KIF5B, LPP, CD99, CSRP1, PALLD, CTNNA1, ANXA5, TJP1, PRDX6, CD59, CD81, EEF1D	4.87081e-10	4.87081e-10	1.47401e-09
GOTERM_BP_ALL	GO:0022610~biological adhesion	58	28.4314	1.50074e-13	PPARA, GLDN, ATP1B2, IL6ST, PDLIM5, FERMT2, WASF2, ITPKB, SDC4, PRDX1, MOG, KANK1, MKLN1, APOD, GSN, BAG3, MSN, AHNAK, FMNL2, MYO6, KIF5B, PLXNB1, CTNNA1, SLC7A11, HEPACAM, PRDX6, CD81, CNTN2, VAMP3, EEF1D, CNN3, ERBB3, SOX2, RDX, GPM6B, NEO1, CLDN11, SOX9, PXN, ZFP36L1, LGALS3BP, SORBS3, EZR, CDC42EP1, LAMB2, PLIN3, NDRG1, HAPLN2, MAG, LGALS3, LPP, AXL, CD99, CSRP1, RPS6, TJP1, MYO10, CD59	6.33431e-10	6.33431e-10	2.80553e-10
GOTERM_CC_ALL	GO:0070161~anchoring junction	34	16.6667	1.99784e-12	RPL18, CNN3, PDLIM5, WASF2, FERMT2, GNA12, GJA1, RDX, SDC4, PRDX1, PXN, SORBS3, EZR, CDC42EP1, GSN, BAG3, PLIN3, NDRG1, MSN, AHNAK, FMNL2, MYO6, KIF5B, LPP, CD99, CSRP1, PALLD, CTNNA1, ANXA5, TJP1, PRDX6, CD59, CD81, EEF1D	9.42983e-10	4.71492e-10	2.85366e-09
GOTERM_BP_ALL	GO:0007155~cell adhesion	57	27.9412	4.76464e-13	PPARA, GLDN, ATP1B2, IL6ST, PDLIM5, FERMT2, WASF2, ITPKB, SDC4, PRDX1, MOG, KANK1, MKLN1, APOD, GSN, BAG3, MSN, AHNAK, FMNL2, MYO6, KIF5B, PLXNB1, CTNNA1, SLC7A11, HEPACAM, PRDX6, CNTN2, VAMP3, EEF1D, CNN3, ERBB3, SOX2, RDX, GPM6B, NEO1, CLDN11, SOX9, PXN, ZFP36L1, LGALS3BP, SORBS3, EZR, CDC42EP1, LAMB2, PLIN3, NDRG1, HAPLN2, MAG, LGALS3, LPP, AXL, CD99, CSRP1, RPS6, TJP1, MYO10, CD59	2.01086e-09	1.00543e-09	8.90632e-10
GOTERM_BP_ALL	GO:0048468~cell development	60	29.4118	5.13215e-12	GFAP, GLDN, IL6ST, PDLIM5, ARID4B, FERMT2, WASF2, PAX6, GJA1, CNP, SDC4, KANK1, EFHD1, SLC1A3, APOD, APOE, LGI4, QKI, SEMA3B, RAPGEF3, MSN, KIF5B, PLXNB1, CST3, SLC9A3R1, CTNNA1, PALLD, NEBL, CNTN2, SEMA4B, VAMP3, PMP22, FGFR2, ARHGEF26, FRYL, SOX2, RDX, PAQR8, NEO1, GPRC5B, SOX9, EZR, LAMB2, AGT, MSI2, NDRG1, HAPLN2, MAG, PHACTR4, AXL, RPS6, STAT3, TJP1, TRPS1, NTRK2, PHGDH, H3F3B, RBPJ, BMPR1B,…	2.16575e-08	7.21918e-09	9.59232e-09
GOTERM_BP_ALL	GO:0048856~anatomical structure development	111	54.4118	1.91024e-11	TUBB2B, GLDN, IL6ST, PDLIM5, GNA12, BBX, ITPKB, CNP, AQP1, MOG, KANK1, APOD, HTRA1, APOE, LGI4, RAPGEF3, KIF5B, PLXNB1, CRYAB, EMX2, CST3, CTNNA1, TACC1, NEBL, LRP10, VAMP3, PMP22, FGFR2, ARHGEF26, ERBB3, SOX2, PAQR8, SOX9, NPHP3, CDC42EP1, LAMB2, NDRG1, CDC42EP4, SASH1, LGALS3, PHACTR4, EFEMP1, RPS6, S100A13, MYO10, TRPS1, NTRK2, H3F3B, RBPJ, PIP4K2A, MYLK, KAT6A, PPARA, GFAP, FERMT2, ARID4B, WA…	8.06121e-08	2.0153e-08	3.57038e-08
GOTERM_BP_ALL	GO:0007399~nervous system development	62	30.3922	2.99656e-11	GFAP, TUBB2B, GLDN, IL6ST, PDLIM5, PAX6, GJA1, CNP, AQP1, SDC4, MOG, KANK1, EFHD1, SLC1A3, APOD, TPP1, APOE, BAG3, LGI4, QKI, SEMA3B, KIF5B, PLXNB1, EMX2, CST3, PADI2, SLC9A3R1, CTNNA1, SLC7A11, TACC1, BPTF, CNTN2, SEMA4B, PLLP, PMP22, FGFR2, FRYL, ERBB3, SOX2, GPM6B, NEO1, CLDN11, GPRC5B, SOX9, ZFP36L1, NPHP3, EZR, LAMB2, NDRG1, HAPLN2, MAG, PHACTR4, ZNF24, AXL, MAL, STAT3, NTRK2, PHGDH, H3F3B, …	1.26455e-07	2.5291e-08	5.60079e-08
GOTERM_CC_ALL	GO:0030054~cell junction	44	21.5686	3.09741e-10	RPL18, STON2, CNN3, PDLIM5, GNA12, WASF2, FERMT2, GJA1, RDX, CLDN11, SDC4, PRDX1, PXN, SORBS3, EZR, CDC42EP1, GSN, BAG3, PLIN3, NDRG1, MSN, CDC42EP4, AHNAK, DTNA, FMNL2, MLC1, MYO6, KIF5B, LPP, CD99, CSRP1, PALLD, CTNNA1, ANXA5, TJP1, HEPACAM, PRDX6, CD59, CD81, VAMP3, PMP22, EEF1D, ADD3, NFIA	1.46198e-07	4.87325e-08	4.42424e-07
GOTERM_CC_ALL	GO:0070062~extracellular exosome	67	32.8431	4.12162e-10	SLC44A1, SLC44A2, ALDH1L1, IL6ST, WASF2, GJA1, CNP, AQP1, SDC4, PRDX1, EFHD1, CRYL1, APOD, TPP1, APOE, GSN, HTRA1, SEMA3B, RHOC, RAPGEF3, MSN, VWA1, SLC4A4, AHNAK, MYO6, CRYAB, CST3, PADI2, METTL7A, SLC9A3R1, NEBL, STOM, GLUL, SERPINB6, BPTF, PTGDS, PRDX6, CD81, PLLP, TF, CARHSP1, GNAI2, RDX, CLDN11, GPRC5B, TIMP3, PHIP, LGALS3BP, EZR, LAMB2, AGT, NDRG1, RHOBTB3, RNASE1, LGALS3, EFEMP1, AXL, CSRP…	1.9454e-07	4.86351e-08	5.88719e-07
GOTERM_BP_ALL	GO:0032502~developmental process	112	54.902	5.28352e-11	TUBB2B, GLDN, IL6ST, PDLIM5, GNA12, BBX, ITPKB, CNP, AQP1, MOG, KANK1, APOD, HTRA1, APOE, LGI4, RAPGEF3, KIF5B, PLXNB1, CRYAB, EMX2, CST3, CTNNA1, TACC1, NEBL, LRP10, VAMP3, PMP22, FGFR2, LITAF, ARHGEF26, ERBB3, SOX2, PAQR8, SOX9, NPHP3, CDC42EP1, LAMB2, NDRG1, CDC42EP4, SASH1, LGALS3, PHACTR4, EFEMP1, RPS6, S100A13, MYO10, TRPS1, NTRK2, H3F3B, RBPJ, PIP4K2A, MYLK, KAT6A, PPARA, GFAP, FERMT2, ARI…	2.22964e-07	3.71607e-08	9.87529e-08
GOTERM_CC_ALL	GO:1903561~extracellular vesicle	67	32.8431	5.09847e-10	SLC44A1, SLC44A2, ALDH1L1, IL6ST, WASF2, GJA1, CNP, AQP1, SDC4, PRDX1, EFHD1, CRYL1, APOD, TPP1, APOE, GSN, HTRA1, SEMA3B, RHOC, RAPGEF3, MSN, VWA1, SLC4A4, AHNAK, MYO6, CRYAB, CST3, PADI2, METTL7A, SLC9A3R1, NEBL, STOM, GLUL, SERPINB6, BPTF, PTGDS, PRDX6, CD81, PLLP, TF, CARHSP1, GNAI2, RDX, CLDN11, GPRC5B, TIMP3, PHIP, LGALS3BP, EZR, LAMB2, AGT, NDRG1, RHOBTB3, RNASE1, LGALS3, EFEMP1, AXL, CSRP…	2.40648e-07	4.81296e-08	7.28251e-07
GOTERM_CC_ALL	GO:0043230~extracellular organelle	67	32.8431	5.17618e-10	SLC44A1, SLC44A2, ALDH1L1, IL6ST, WASF2, GJA1, CNP, AQP1, SDC4, PRDX1, EFHD1, CRYL1, APOD, TPP1, APOE, GSN, HTRA1, SEMA3B, RHOC, RAPGEF3, MSN, VWA1, SLC4A4, AHNAK, MYO6, CRYAB, CST3, PADI2, METTL7A, SLC9A3R1, NEBL, STOM, GLUL, SERPINB6, BPTF, PTGDS, PRDX6, CD81, PLLP, TF, CARHSP1, GNAI2, RDX, CLDN11, GPRC5B, TIMP3, PHIP, LGALS3BP, EZR, LAMB2, AGT, NDRG1, RHOBTB3, RNASE1, LGALS3, EFEMP1, AXL, CSRP…	2.44315e-07	4.07193e-08	7.39349e-07
GOTERM_CC_ALL	GO:0031988~membrane-bounded vesicle	78	38.2353	6.72119e-10	SLC44A1, ATP6V0E1, SLC44A2, ALDH1L1, IL6ST, WASF2, GJA1, CNP, AQP1, SDC4, PRDX1, EFHD1, CRYL1, APOD, TPP1, HTRA1, GSN, APOE, SEMA3B, RHOC, RAPGEF3, MSN, VWA1, SLC4A4, AHNAK, MYO6, KIF5B, CRYAB, CST3, PADI2, METTL7A, SLC9A3R1, CTNNA1, NEBL, STOM, GLUL, SERPINB6, BPTF, PTGDS, PRDX6, CD81, VAMP3, PLLP, STON2, FGFR2, TF, CARHSP1, GNAI2, RDX, CLDN11, GPRC5B, TIMP3, PHIP, LGALS3BP, EZR, LAMB2, AGT, PLI…	3.1724e-07	4.532e-08	9.60034e-07
GOTERM_CC_ALL	GO:0043209~myelin sheath	16	7.84314	8.61433e-10	MAG, GFAP, CRYAB, RDX, CNP, CLDN11, PRDX1, GLUL, EZR, CD59, PHGDH, CNTN2, NDRG1, PLLP, MSN, PMP22	4.06597e-07	5.08246e-08	1.23045e-06
GOTERM_BP_ALL	GO:0048869~cellular developmental process	89	43.6275	1.10366e-10	PPARA, GFAP, TUBB2B, GLDN, IL6ST, PDLIM5, GNA12, FERMT2, WASF2, ARID4B, PAX6, GJA1, ITPKB, CNP, SDC4, KANK1, EFHD1, MKLN1, SLC1A3, APOD, PBXIP1, TPP1, HTRA1, GSN, APOE, LGI4, QKI, SEMA3B, RAPGEF3, MSN, KIF5B, PLXNB1, EMX2, CST3, SLC9A3R1, CTNNA1, PALLD, SLC7A11, NEBL, CNTN2, SEMA4B, VAMP3, PMP22, STON2, FGFR2, ARHGEF26, CNN3, FRYL, ERBB3, SOX2, PAQR8, RDX, GPM6B, NEO1, GPRC5B, SOX9, PHIP, ZFP36L1…	4.65746e-07	6.65351e-08	2.06283e-07
GOTERM_BP_ALL	GO:0044767~single-organism developmental process	109	53.4314	1.31641e-10	TUBB2B, GLDN, IL6ST, PDLIM5, GNA12, BBX, ITPKB, CNP, AQP1, MOG, KANK1, APOD, HTRA1, APOE, LGI4, RAPGEF3, KIF5B, PLXNB1, CRYAB, EMX2, CST3, CTNNA1, TACC1, NEBL, LRP10, VAMP3, PMP22, FGFR2, LITAF, ARHGEF26, ERBB3, SOX2, PAQR8, SOX9, NPHP3, CDC42EP1, LAMB2, NDRG1, CDC42EP4, SASH1, LGALS3, PHACTR4, EFEMP1, RPS6, S100A13, MYO10, TRPS1, NTRK2, H3F3B, RBPJ, PIP4K2A, MYLK, KAT6A, PPARA, GFAP, FERMT2, ARI…	5.55526e-07	6.94408e-08	2.46048e-07
GOTERM_CC_ALL	GO:0031982~vesicle	79	38.7255	1.68398e-09	ATP6V0E1, SLC44A1, SLC44A2, ALDH1L1, IL6ST, WASF2, GJA1, CNP, AQP1, SDC4, PRDX1, EFHD1, CRYL1, APOD, TPP1, HTRA1, GSN, APOE, SEMA3B, RHOC, RAPGEF3, MSN, VWA1, SLC4A4, AHNAK, MYO6, KIF5B, CRYAB, CST3, PADI2, METTL7A, SLC9A3R1, CTNNA1, NEBL, STOM, GLUL, SERPINB6, BPTF, PTGDS, PRDX6, CD81, VAMP3, PLLP, STON2, FGFR2, TF, CARHSP1, GNAI2, CALCOCO2, RDX, CLDN11, GPRC5B, TIMP3, PHIP, LGALS3BP, EZR, LAMB2…	7.94838e-07	8.83154e-08	2.40534e-06
GOTERM_CC_ALL	GO:0005925~focal adhesion	22	10.7843	2.21945e-09	RPL18, CNN3, LPP, FERMT2, GNA12, GJA1, CD99, RDX, CSRP1, SDC4, CTNNA1, ANXA5, PALLD, PXN, SORBS3, CDC42EP1, EZR, GSN, CD59, CD81, MSN, AHNAK	1.04758e-06	1.04758e-07	3.17019e-06
GOTERM_CC_ALL	GO:0005924~cell-substrate adherens junction	22	10.7843	2.54495e-09	RPL18, CNN3, LPP, FERMT2, GNA12, GJA1, CD99, RDX, CSRP1, SDC4, CTNNA1, ANXA5, PALLD, PXN, SORBS3, CDC42EP1, EZR, GSN, CD59, CD81, MSN, AHNAK	1.20122e-06	1.09202e-07	3.63513e-06
GOTERM_CC_ALL	GO:0030055~cell-substrate junction	22	10.7843	3.16425e-09	RPL18, CNN3, LPP, FERMT2, GNA12, GJA1, CD99, RDX, CSRP1, SDC4, CTNNA1, ANXA5, PALLD, PXN, SORBS3, CDC42EP1, EZR, GSN, CD59, CD81, MSN, AHNAK	1.49352e-06	1.2446e-07	4.51971e-06
GOTERM_BP_ALL	GO:0009653~anatomical structure morphogenesis	67	32.8431	4.88717e-10	PPARA, PDLIM5, GNA12, FERMT2, WASF2, PAX6, GJA1, CNP, AQP1, SDC4, KANK1, MKLN1, SLC1A3, APOD, HTRA1, GSN, APOE, QKI, SEMA3B, RHOC, RAPGEF3, MSN, RAMP1, FMNL2, KIF5B, PLXNB1, CRYAB, CST3, SLC9A3R1, CTNNA1, PALLD, NEBL, CNTN2, SEMA4B, VAMP3, FGFR2, ARHGEF26, FRYL, SOX2, RDX, NEO1, SOX9, PHIP, ZFP36L1, NPHP3, EZR, LAMB2, CDC42EP1, AGT, CDC42EP4, MAG, SASH1, PHACTR4, EFEMP1, AXL, TMBIM1, RPS6, STAT3,…	2.06238e-06	2.29154e-07	9.13448e-07
GOTERM_BP_ALL	GO:0030154~cell differentiation	82	40.1961	8.14097e-10	PPARA, GFAP, TUBB2B, GLDN, IL6ST, PDLIM5, GNA12, FERMT2, WASF2, ARID4B, PAX6, GJA1, ITPKB, CNP, SDC4, KANK1, EFHD1, SLC1A3, APOD, PBXIP1, TPP1, HTRA1, APOE, LGI4, QKI, SEMA3B, RAPGEF3, MSN, KIF5B, PLXNB1, EMX2, CST3, SLC9A3R1, CTNNA1, PALLD, SLC7A11, NEBL, CNTN2, SEMA4B, VAMP3, PMP22, STON2, FGFR2, ARHGEF26, CNN3, FRYL, ERBB3, SOX2, PAQR8, RDX, GPM6B, NEO1, GPRC5B, SOX9, ZFP36L1, NPHP3, EZR, LAMB…	3.43548e-06	3.43549e-07	1.52161e-06
GOTERM_BP_ALL	GO:0048731~system development	91	44.6078	8.90459e-10	PPARA, GFAP, TUBB2B, GLDN, IL6ST, PDLIM5, WASF2, ARID4B, PAX6, BBX, GJA1, ITPKB, CNP, AQP1, SDC4, MOG, PRDX1, KANK1, EFHD1, SLC1A3, APOD, TPP1, HTRA1, APOE, BAG3, LGI4, QKI, SEMA3B, RAPGEF3, MSN, KDM5A, RAMP1, KIF5B, CRYAB, PLXNB1, EMX2, CST3, PADI2, PALLD, SLC9A3R1, CTNNA1, LPIN1, TACC1, SLC7A11, NEBL, BPTF, LRP10, CNTN2, SEMA4B, PLLP, PMP22, STON2, FGFR2, FRYL, ERBB3, SOX2, GPM6B, NEO1, CLDN11,…	3.75773e-06	3.41612e-07	1.66433e-06
GOTERM_MF_ALL	GO:0098632~protein binding involved in cell-cell adhesion	19	9.31373	1.05682e-08	FMNL2, MYO6, CNN3, GLDN, KIF5B, PDLIM5, WASF2, RDX, CTNNA1, PRDX1, TJP1, CDC42EP1, EZR, PRDX6, BAG3, PLIN3, NDRG1, EEF1D, AHNAK	7.18638e-06	7.18638e-06	1.58757e-05
GOTERM_MF_ALL	GO:0098631~protein binding involved in cell adhesion	19	9.31373	1.3638e-08	FMNL2, MYO6, CNN3, GLDN, KIF5B, PDLIM5, WASF2, RDX, CTNNA1, PRDX1, TJP1, CDC42EP1, EZR, PRDX6, BAG3, PLIN3, NDRG1, EEF1D, AHNAK	9.27378e-06	4.6369e-06	2.04871e-05
GOTERM_CC_ALL	GO:0005913~cell-cell adherens junction	19	9.31373	2.86171e-08	FMNL2, MYO6, CNN3, KIF5B, PDLIM5, WASF2, GJA1, RDX, CTNNA1, PRDX1, TJP1, CDC42EP1, EZR, PRDX6, BAG3, PLIN3, NDRG1, EEF1D, AHNAK	1.35072e-05	1.03902e-06	4.08758e-05
GOTERM_CC_ALL	GO:0044421~extracellular region part	77	37.7451	4.43082e-08	SLC44A1, SLC44A2, ALDH1L1, GLDN, IL6ST, WASF2, GJA1, CNP, AQP1, SDC4, PRDX1, EFHD1, CRYL1, SLC1A3, APOD, TPP1, HTRA1, GSN, APOE, LGI4, SEMA3B, RHOC, RAPGEF3, MSN, VWA1, SLC4A4, RAMP1, AHNAK, MYO6, CRYAB, CST3, PADI2, METTL7A, SLC9A3R1, NEBL, STOM, GLUL, SERPINB6, BPTF, PTGDS, PRDX6, CD81, SEMA4B, KDSR, PLLP, TF, CARHSP1, GNAI2, ERBB3, RDX, CLDN11, GPRC5B, TIMP3, PHIP, LGALS3BP, EZR, LAMB2, AGT, N…	2.09132e-05	1.49382e-06	6.32885e-05
GOTERM_MF_ALL	GO:0098641~cadherin binding involved in cell-cell adhesion	18	8.82353	3.6952e-08	FMNL2, MYO6, CNN3, KIF5B, PDLIM5, WASF2, RDX, CTNNA1, PRDX1, TJP1, CDC42EP1, EZR, PRDX6, BAG3, PLIN3, NDRG1, EEF1D, AHNAK	2.5127e-05	8.37575e-06	5.55096e-05
GOTERM_MF_ALL	GO:0050839~cell adhesion molecule binding	22	10.7843	6.95339e-08	FMNL2, GFAP, MYO6, CNN3, KIF5B, PDLIM5, WASF2, RDX, CTNNA1, PRDX1, PXN, TJP1, CDC42EP1, EZR, LAMB2, PRDX6, BAG3, PLIN3, NDRG1, MSN, EEF1D, AHNAK	4.72819e-05	1.18207e-05	0.000104454
GOTERM_MF_ALL	GO:0045296~cadherin binding	18	8.82353	8.45019e-08	FMNL2, MYO6, CNN3, KIF5B, PDLIM5, WASF2, RDX, CTNNA1, PRDX1, TJP1, CDC42EP1, EZR, PRDX6, BAG3, PLIN3, NDRG1, EEF1D, AHNAK	5.74596e-05	1.14922e-05	0.000126939
GOTERM_BP_ALL	GO:0000902~cell morphogenesis	40	19.6078	1.36795e-08	FGFR2, ARHGEF26, FRYL, PDLIM5, GNA12, WASF2, FERMT2, PAX6, GJA1, CNP, RDX, NEO1, SOX9, KANK1, PHIP, NPHP3, MKLN1, EZR, SLC1A3, CDC42EP1, LAMB2, APOE, GSN, SEMA3B, MSN, CDC42EP4, MAG, KIF5B, PLXNB1, AXL, PALLD, SLC9A3R1, S100A13, MYO10, NTRK2, CNTN2, SEMA4B, VAMP3, BMPR1B, RBPJ	5.7726e-05	4.81062e-06	2.55681e-05
GOTERM_CC_ALL	GO:0005911~cell-cell junction	25	12.2549	1.75675e-07	FMNL2, MLC1, MYO6, CNN3, KIF5B, PDLIM5, WASF2, GJA1, RDX, CLDN11, CTNNA1, PRDX1, TJP1, CDC42EP1, EZR, HEPACAM, PRDX6, BAG3, PLIN3, NDRG1, PMP22, CDC42EP4, EEF1D, ADD3, AHNAK	8.2915e-05	5.52788e-06	0.000250928
GOTERM_CC_ALL	GO:0042995~cell projection	46	22.549	2.1088e-07	STON2, GFAP, ARHGEF26, CNN3, GNAI2, IL6ST, PDLIM5, GNA12, WASF2, FERMT2, CNP, RDX, AQP1, KANK1, PXN, NPHP3, MKLN1, EZR, SLC1A3, FAM107A, APOD, APOE, BAG3, RAPGEF3, MSN, DTNA, MAG, MYO6, PHACTR4, KIF5B, CRYAB, CST3, PALLD, CTNNA1, RPS6, SLC9A3R1, GLUL, MYO10, HEPACAM, BPTF, NTRK2, CNTN2, VAMP3, BMPR1B, DCXR, MYLK	9.95306e-05	6.22095e-06	0.000301215
GOTERM_BP_ALL	GO:0044707~single-multicellular organism process	109	53.4314	2.41926e-08	TUBB2B, GLDN, ATP1B2, IL6ST, PDLIM5, GNA12, BBX, AQP4, ITPKB, CNP, AQP1, MOG, KANK1, APOD, HTRA1, APOE, LGI4, RAPGEF3, KIF5B, PLXNB1, CRYAB, EMX2, CST3, CTNNA1, TACC1, NEBL, LRP10, VAMP3, PMP22, FGFR2, ERBB3, SOX2, PAQR8, SOX9, NPHP3, LAMB2, NDRG1, PLTP, SASH1, LGALS3, PHACTR4, EFEMP1, CSRP1, RPS6, S100A13, CD59, TRPS1, NTRK2, H3F3B, RBPJ, PIP4K2A, MYLK, KAT6A, PPARA, GFAP, ARID4B, WASF2, PAX6, G…	0.000102087	7.85325e-06	4.52177e-05
GOTERM_BP_ALL	GO:0032989~cellular component morphogenesis	41	20.098	2.46221e-08	FGFR2, ARHGEF26, FRYL, PDLIM5, GNA12, WASF2, FERMT2, PAX6, GJA1, CNP, RDX, NEO1, SOX9, KANK1, PHIP, NPHP3, MKLN1, EZR, LAMB2, SLC1A3, CDC42EP1, APOE, GSN, SEMA3B, MSN, CDC42EP4, MAG, KIF5B, PLXNB1, AXL, PALLD, SLC9A3R1, S100A13, NEBL, MYO10, NTRK2, CNTN2, SEMA4B, VAMP3, BMPR1B, RBPJ	0.0001039	7.42177e-06	4.60205e-05
GOTERM_CC_ALL	GO:0015629~actin cytoskeleton	21	10.2941	2.28044e-07	MYO6, CNN3, CRYAB, SPECC1, PDLIM5, FERMT2, WASF2, RDX, SLC9A3R1, CTNNA1, PALLD, PXN, NEBL, MYO10, CDC42EP1, EZR, GSN, RAPGEF3, CDC42EP4, MYLK, AHNAK	0.000107631	6.33157e-06	0.000325731
GOTERM_BP_ALL	GO:0007275~multicellular organism development	95	46.5686	2.79094e-08	PPARA, GFAP, TUBB2B, GLDN, IL6ST, PDLIM5, GNA12, WASF2, ARID4B, PAX6, BBX, GJA1, ITPKB, CNP, AQP1, SDC4, MOG, PRDX1, KANK1, EFHD1, SLC1A3, APOD, PBXIP1, TPP1, HTRA1, APOE, BAG3, LGI4, QKI, SEMA3B, RAPGEF3, MSN, KDM5A, RAMP1, KIF5B, CRYAB, PLXNB1, EMX2, CST3, PADI2, PALLD, SLC9A3R1, CTNNA1, LPIN1, TACC1, SLC7A11, NEBL, BPTF, LRP10, CNTN2, SEMA4B, PLLP, PMP22, STON2, FGFR2, FRYL, ERBB3, SOX2, PAQR8…	0.000117771	7.85181e-06	5.21648e-05
GOTERM_BP_ALL	GO:0010001~glial cell differentiation	15	7.35294	3.13968e-08	MAG, GFAP, ERBB3, IL6ST, SOX2, PAX6, CNP, SOX9, STAT3, LAMB2, NTRK2, PHGDH, CNTN2, LGI4, NDRG1	0.000132486	8.28088e-06	5.86831e-05
GOTERM_BP_ALL	GO:0009611~response to wounding	27	13.2353	4.94945e-08	PPARA, GFAP, ERBB3, GNA12, SOX2, PAX6, GJA1, SDC4, KANK1, ZFP36L1, LAMB2, SLC1A3, APOD, APOE, GSN, RHOC, AXL, CST3, CSRP1, ANXA5, CTNNA1, SLC7A11, BPTF, CD59, PLLP, H3F3B, MYLK	0.000208845	1.22862e-05	9.25088e-05
GOTERM_BP_ALL	GO:0016043~cellular component organization	110	53.9216	5.75521e-08	RPL18, TUBB2B, GLDN, PDLIM5, GNA12, AQP4, CNP, AQP1, KANK1, APOD, HTRA1, APOE, RAPGEF3, KIF5B, PLXNB1, CRYAB, CST3, CTNNA1, TACC1, NEBL, GLUL, VAMP3, PMP22, ADD3, FGFR2, ARHGEF26, SOX2, SOX9, PXN, NPHP3, CDC42EP1, LAMB2, NDRG1, CDC42EP4, PLTP, MLC1, LGALS3, PHACTR4, RPS6, S100A13, MYO10, CD59, NTRK2, H3F3B, RBPJ, PIP4K2A, MYLK, DCXR, KAT6A, ATP6V0E1, GFAP, FERMT2, ARID4B, WASF2, PAX6, GJA1, SDC4,…	0.00024284	1.34927e-05	0.000107569
GOTERM_MF_ALL	GO:0005515~protein binding	155	75.9804	6.70545e-07	GLDN, TUBB2B, ATP1B2, IL6ST, PDLIM5, GNA12, ITPKB, AQP1, KANK1, ELOVL1, APOD, APOE, HTRA1, RAPGEF3, SLC4A4, MYO6, KIF5B, CRYAB, PLXNB1, EMX2, CST3, CTNNA1, TACC1, NEBL, GLUL, VAMP3, PMP22, ADD3, FGFR2, LITAF, GNAI2, ERBB3, SOX2, SOX9, TIMP3, HADHA, PXN, NPHP3, LAMB2, CDC42EP1, SLC48A1, NDRG1, CDC42EP4, RHOBTB3, SASH1, MLC1, PHACTR4, LGALS3, LPP, EFEMP1, TPD52L1, LHPP, RPS6, S100A13, MYO10, FNBP1,…	0.000455867	7.59923e-05	0.00100729
GOTERM_BP_ALL	GO:0008360~regulation of cell shape	13	6.37255	1.48636e-07	PLXNB1, GNA12, FERMT2, RDX, SLC9A3R1, S100A13, PHIP, MYO10, MKLN1, CDC42EP1, EZR, MSN, CDC42EP4	0.000627047	3.30123e-05	0.000277811
GOTERM_BP_ALL	GO:0032501~multicellular organismal process	120	58.8235	1.51332e-07	TUBB2B, GLDN, ATP1B2, IL6ST, PDLIM5, GNA12, BBX, AQP4, ITPKB, CNP, AQP1, MOG, KANK1, APOD, HTRA1, APOE, LGI4, RAPGEF3, MYO6, KIF5B, CRYAB, PLXNB1, EMX2, CST3, CTNNA1, NTSR2, TACC1, NEBL, LRP10, VAMP3, PMP22, FGFR2, LITAF, ERBB3, SOX2, PAQR8, SOX9, TIMP3, PXN, NPHP3, LAMB2, NDRG1, PLTP, SASH1, LGALS3, PHACTR4, EFEMP1, CSRP1, RPS6, S100A13, CD59, TRPS1, NTRK2, AHCYL1, H3F3B, PIP4K2A, RBPJ, MYLK, KA…	0.000638416	3.19305e-05	0.00028285
GOTERM_BP_ALL	GO:0002064~epithelial cell development	15	7.35294	2.12206e-07	HAPLN2, ARHGEF26, ARID4B, PAX6, CST3, GJA1, RDX, SLC9A3R1, PALLD, SOX9, TJP1, LAMB2, EZR, MSN, RAPGEF3	0.000895109	4.26424e-05	0.000396628
GOTERM_CC_ALL	GO:0098589~membrane region	17	8.33333	1.95684e-06	TF, MYO6, MLC1, GNAI2, GJA1, MAL, GPM6B, SLC9A3R1, GPRC5B, CTNNA1, SDC4, STOM, FNBP1, EZR, LRP10, PLLP, AHNAK	0.000923204	5.13115e-05	0.00279506
GOTERM_BP_ALL	GO:0071840~cellular component organization or biogenesis	110	53.9216	2.55766e-07	RPL18, TUBB2B, GLDN, PDLIM5, GNA12, AQP4, CNP, AQP1, KANK1, APOD, HTRA1, APOE, RAPGEF3, KIF5B, PLXNB1, CRYAB, CST3, CTNNA1, TACC1, NEBL, GLUL, VAMP3, PMP22, ADD3, FGFR2, ARHGEF26, SOX2, SOX9, PXN, NPHP3, CDC42EP1, LAMB2, NDRG1, CDC42EP4, PLTP, MLC1, LGALS3, PHACTR4, RPS6, S100A13, MYO10, CD59, NTRK2, H3F3B, RBPJ, PIP4K2A, MYLK, DCXR, KAT6A, ATP6V0E1, GFAP, FERMT2, ARID4B, WASF2, PAX6, GJA1, SDC4,…	0.00107875	4.90595e-05	0.000478046
GOTERM_BP_ALL	GO:0022008~neurogenesis	41	20.098	2.84787e-07	FGFR2, GFAP, TUBB2B, GLDN, IL6ST, ERBB3, FRYL, PDLIM5, SOX2, PAX6, GJA1, CNP, NEO1, GPRC5B, SDC4, SOX9, KANK1, EFHD1, EZR, SLC1A3, LAMB2, APOD, APOE, LGI4, SEMA3B, NDRG1, MAG, KIF5B, PLXNB1, EMX2, AXL, CTNNA1, SLC9A3R1, STAT3, NTRK2, CNTN2, PHGDH, SEMA4B, BMPR1B, RBPJ, PMP22	0.00120108	5.22508e-05	0.000532287
GOTERM_CC_ALL	GO:0044444~cytoplasmic part	122	59.8039	3.03542e-06	RPL18, SLC44A1, SLC44A2, ALDH1L1, PDLIM5, ITPKB, CNP, ELOVL1, APOD, HTRA1, APOE, SMOX, RAPGEF3, MYO6, KIF5B, CRYAB, CST3, METTL7A, CTNNA1, NEBL, GLUL, KDSR, VAMP3, ADD3, FGFR2, LITAF, GNAI2, SOX2, TIMP3, HADHA, PXN, NPHP3, LGALS3BP, SLC48A1, CDC42EP1, NDRG1, SERF2, RHOBTB3, MLC1, LGALS3, EPHX1, TPD52L1, LHPP, RPS6, S100A13, FNBP1, MYO10, CD59, NTRK2, PON2, AHCYL1, HEPH, PIP4K2A, SLC25A18, DCXR, M…	0.00143169	7.54035e-05	0.00433561
GOTERM_BP_ALL	GO:0050793~regulation of developmental process	52	25.4902	4.13218e-07	GFAP, IL6ST, PDLIM5, FERMT2, GNA12, PAX6, GJA1, ITPKB, AQP1, KANK1, MKLN1, APOE, GSN, SEMA3B, MSN, RAPGEF3, FMNL2, PLXNB1, CST3, CTNNA1, SLC9A3R1, CNTN2, SEMA4B, PMP22, FGFR2, ERBB3, SOX2, GPM6B, RDX, GPRC5B, SOX9, PHIP, ZFP36L1, NPHP3, CDC42EP1, EZR, AGT, CDC42EP4, MAG, SASH1, LGALS3, EFEMP1, AXL, TMBIM1, S100A13, STAT3, MYO10, TRPS1, NTRK2, RBPJ, BMPR1B, TOB2	0.00174226	7.26549e-05	0.000772333
GOTERM_BP_ALL	GO:0048699~generation of neurons	39	19.1176	4.36594e-07	FGFR2, GFAP, TUBB2B, GLDN, IL6ST, FRYL, PDLIM5, SOX2, PAX6, GJA1, CNP, NEO1, GPRC5B, SDC4, SOX9, KANK1, EFHD1, EZR, SLC1A3, LAMB2, APOD, APOE, LGI4, SEMA3B, MAG, KIF5B, PLXNB1, EMX2, AXL, CTNNA1, SLC9A3R1, STAT3, NTRK2, CNTN2, PHGDH, SEMA4B, BMPR1B, RBPJ, PMP22	0.00184073	7.36944e-05	0.000816024
GOTERM_BP_ALL	GO:0030030~cell projection organization	38	18.6275	4.37763e-07	FGFR2, GFAP, ARHGEF26, GLDN, FRYL, PDLIM5, WASF2, PAX6, GJA1, CNP, RDX, NEO1, GPRC5B, SDC4, KANK1, EFHD1, NPHP3, EZR, CDC42EP1, LAMB2, APOD, APOE, GSN, SEMA3B, CDC42EP4, MAG, KIF5B, PLXNB1, CTNNA1, SLC9A3R1, MYO10, NTRK2, CNTN2, PHGDH, SEMA4B, BMPR1B, PMP22, MYLK	0.00184565	7.10497e-05	0.000818208
GOTERM_BP_ALL	GO:0040011~locomotion	42	20.5882	4.46402e-07	TUBB2B, ATP1B2, ERBB3, GNA12, WASF2, PAX6, GJA1, RDX, NEO1, SDC4, SOX9, KANK1, EZR, LAMB2, APOD, APOE, GSN, AGT, SEMA3B, RHOC, MSN, PLTP, MAG, SASH1, PHACTR4, KIF5B, LGALS3, PLXNB1, EMX2, AXL, PADI2, PALLD, CTNNA1, SLC9A3R1, STAT3, SLC7A11, CD81, NTRK2, CNTN2, SEMA4B, BMPR1B, MYLK	0.00188204	6.97685e-05	0.000834355
GOTERM_BP_ALL	GO:0007010~cytoskeleton organization	35	17.1569	5.13705e-07	GFAP, TUBB2B, CNN3, FRYL, WASF2, PAX6, CNP, GPM6B, RDX, AQP1, SDC4, SOX9, KANK1, PHIP, SORBS3, MKLN1, CDC42EP1, EZR, APOE, GSN, RAPGEF3, MSN, CDC42EP4, FMNL2, PHACTR4, CRYAB, SPECC1, PALLD, CTNNA1, SLC9A3R1, TACC1, NEBL, EML3, CNTN2, ADD3	0.00216549	7.74197e-05	0.000960149
GOTERM_BP_ALL	GO:0042221~response to chemical	81	39.7059	5.21424e-07	PPARA, ATP6V0E1, IL6ST, GNA12, FERMT2, PAX6, AQP4, GJA1, ITPKB, CNP, AQP1, PRDX1, KANK1, SLC1A3, APOD, TPP1, HTRA1, APOE, SEMA3B, RAPGEF3, MSN, MYO6, KIF5B, CRYAB, PLXNB1, EMX2, CST3, PADI2, CTNNA1, LPIN1, SLC7A11, GLUL, BPTF, PTGDS, PRDX6, CD81, CNTN2, SEMA4B, FGFR2, TF, GNAI2, LITAF, SOX2, EGLN3, CALCOCO2, PAQR8, RDX, NEO1, SOX9, TIMP3, HADHA, PXN, ZFP36L1, PHIP, EZR, LAMB2, AGT, NDRG1, CHD6, N…	0.00219799	7.58733e-05	0.000974576
GOTERM_BP_ALL	GO:0022603~regulation of anatomical structure morphogenesis	33	16.1765	6.931e-07	FGFR2, PDLIM5, FERMT2, GNA12, RDX, AQP1, SOX9, KANK1, PHIP, NPHP3, MKLN1, CDC42EP1, EZR, GSN, APOE, AGT, SEMA3B, RAPGEF3, MSN, CDC42EP4, FMNL2, SASH1, MAG, PLXNB1, CST3, TMBIM1, SLC9A3R1, S100A13, MYO10, NTRK2, CNTN2, SEMA4B, RBPJ	0.00292061	9.74913e-05	0.00129545
GOTERM_BP_ALL	GO:0098609~cell-cell adhesion	35	17.1569	7.63588e-07	PPARA, CNN3, GLDN, IL6ST, PDLIM5, WASF2, SOX2, RDX, ITPKB, CLDN11, SDC4, SOX9, PRDX1, ZFP36L1, EZR, CDC42EP1, GSN, BAG3, PLIN3, NDRG1, MSN, AHNAK, FMNL2, MYO6, KIF5B, LGALS3, CSRP1, CTNNA1, RPS6, SLC7A11, MYO10, TJP1, PRDX6, CD59, EEF1D	0.00321716	0.000103941	0.00142719
GOTERM_CC_ALL	GO:0005615~extracellular space	36	17.6471	7.04253e-06	TF, GLDN, IL6ST, ERBB3, CNP, RDX, GPRC5B, PRDX1, TIMP3, LGALS3BP, EZR, APOD, GSN, APOE, HTRA1, AGT, LGI4, SEMA3B, MSN, VWA1, NENF, RAMP1, PLTP, LGALS3, EFEMP1, CST3, AXL, ANXA5, S100A13, STOM, SERPINB6, PTGDS, PRDX6, CD59, SEMA4B, KDSR	0.00331857	0.00016619	0.0100589
GOTERM_CC_ALL	GO:0005737~cytoplasm	149	73.0392	7.09179e-06	RPL18, SLC44A1, ALDH1L1, SLC44A2, TUBB2B, ATP1B2, PDLIM5, BBX, AQP4, CNP, ITPKB, AQP1, KANK1, ELOVL1, APOD, APOE, HTRA1, ZNF395, SMOX, RAPGEF3, MYO6, KIF5B, CRYAB, CST3, METTL7A, CTNNA1, TACC1, NEBL, GLUL, HEPACAM, KDSR, VAMP3, ADD3, FGFR2, LITAF, GNAI2, SOX2, TIMP3, HADHA, PXN, NPHP3, LGALS3BP, SLC48A1, CDC42EP1, NDRG1, SERF2, CDC42EP4, RHOBTB3, MLC1, PHACTR4, LGALS3, LPP, EPHX1, TPD52L1, LHPP, …	0.00334174	0.000159384	0.0101292
GOTERM_CC_ALL	GO:0005576~extracellular region	80	39.2157	7.12266e-06	SLC44A1, SLC44A2, ALDH1L1, GLDN, IL6ST, WASF2, GJA1, CNP, AQP1, SDC4, PRDX1, EFHD1, CRYL1, SLC1A3, APOD, TPP1, HTRA1, GSN, APOE, LGI4, SEMA3B, RHOC, RAPGEF3, MSN, VWA1, SLC4A4, RAMP1, AHNAK, MYO6, CRYAB, PLXNB1, CST3, PADI2, METTL7A, SLC9A3R1, NEBL, STOM, GLUL, SERPINB6, BPTF, PTGDS, PRDX6, CD81, SEMA4B, KDSR, PLLP, FGFR2, TF, CARHSP1, GNAI2, ERBB3, RDX, CLDN11, GPRC5B, TIMP3, PHIP, LGALS3BP, EZR…	0.00335626	0.000152802	0.0101733
GOTERM_BP_ALL	GO:0030182~neuron differentiation	36	17.6471	8.70353e-07	FGFR2, GFAP, GLDN, FRYL, PDLIM5, SOX2, PAX6, GJA1, CNP, NEO1, GPRC5B, SOX9, SDC4, KANK1, EFHD1, EZR, SLC1A3, LAMB2, APOD, APOE, LGI4, SEMA3B, MAG, KIF5B, PLXNB1, EMX2, CTNNA1, SLC9A3R1, STAT3, NTRK2, CNTN2, PHGDH, SEMA4B, BMPR1B, RBPJ, PMP22	0.00366615	0.000114771	0.00162674
GOTERM_BP_ALL	GO:0042063~gliogenesis	15	7.35294	1.0116e-06	MAG, GFAP, ERBB3, IL6ST, SOX2, PAX6, CNP, SOX9, STAT3, LAMB2, NTRK2, PHGDH, CNTN2, LGI4, NDRG1	0.00425985	0.000129354	0.00189074
GOTERM_CC_ALL	GO:0031252~cell leading edge	16	7.84314	9.22289e-06	MYO6, ARHGEF26, PHACTR4, FERMT2, WASF2, RDX, SLC9A3R1, CTNNA1, PALLD, PXN, KANK1, MYO10, MKLN1, EZR, RAPGEF3, MYLK	0.00434376	0.000189253	0.0131729
GOTERM_BP_ALL	GO:0048666~neuron development	31	15.1961	1.05678e-06	FGFR2, GFAP, GLDN, FRYL, PDLIM5, PAX6, GJA1, CNP, NEO1, GPRC5B, SDC4, KANK1, EFHD1, SLC1A3, LAMB2, EZR, APOD, APOE, LGI4, SEMA3B, MAG, KIF5B, PLXNB1, CTNNA1, SLC9A3R1, NTRK2, PHGDH, CNTN2, SEMA4B, BMPR1B, PMP22	0.0044497	0.000131157	0.00197519
GOTERM_CC_ALL	GO:0045177~apical part of cell	16	7.84314	1.12778e-05	TF, MYO6, MLC1, ATP1B2, ERBB3, GJA1, MAL, RDX, SLC9A3R1, AQP1, TJP1, EZR, AHCYL1, VAMP3, MSN, MGST1	0.00530901	0.000221773	0.0161077
GOTERM_CC_ALL	GO:0071944~cell periphery	87	42.6471	1.24062e-05	SLC44A1, SLC44A2, GLDN, ATP1B2, IL6ST, PDLIM5, GNA12, FERMT2, AQP4, GJA1, CNP, AQP1, SDC4, MOG, KANK1, CRYL1, MKLN1, SLC1A3, HTRA1, GSN, APOE, BAG3, RHOC, RAPGEF3, MSN, SLC4A4, RAMP1, AHNAK, MYO6, CRYAB, PLXNB1, SLC9A3R1, CTNNA1, PALLD, NTSR2, SLC7A11, STOM, MAGT1, CD81, CNTN2, SEMA4B, VAMP3, PMP22, ADD3, FGFR2, TF, GNAI2, LITAF, FRYL, ERBB3, PAQR8, RDX, GPM6B, NEO1, CLDN11, GPRC5B, PXN, EZR, SLC…	0.00583866	0.000234203	0.0177192
GOTERM_CC_ALL	GO:0098590~plasma membrane region	27	13.2353	1.2516e-05	TF, ATP1B2, ERBB3, PDLIM5, FERMT2, GNA12, AQP4, GJA1, RDX, AQP1, KANK1, EZR, MSN, SLC4A4, MYO6, MLC1, CRYAB, MAL, SLC9A3R1, CTNNA1, TJP1, MYO10, NTRK2, HEPH, AHCYL1, VAMP3, SLC14A1	0.00589015	0.000227188	0.0178759
GOTERM_CC_ALL	GO:0098805~whole membrane	34	16.6667	1.37492e-05	TF, ATP6V0E1, GFAP, SLC44A1, SLC44A2, LITAF, GNAI2, GJA1, CALCOCO2, CNP, GPM6B, GPRC5B, SDC4, SLC48A1, EZR, PLIN3, NDRG1, AHNAK, MLC1, MYO6, MAL, TMBIM1, CTNNA1, SLC9A3R1, LPIN1, STOM, RAB31, FNBP1, LRP10, CD59, NTRK2, VAMP3, PLLP, MGST1	0.00646864	0.000240329	0.0196371
GOTERM_CC_ALL	GO:0005886~plasma membrane	85	41.6667	1.8229e-05	SLC44A1, SLC44A2, GLDN, ATP1B2, IL6ST, PDLIM5, GNA12, FERMT2, AQP4, GJA1, CNP, AQP1, SDC4, MOG, KANK1, CRYL1, SLC1A3, HTRA1, GSN, APOE, BAG3, RHOC, RAPGEF3, MSN, SLC4A4, RAMP1, AHNAK, MYO6, CRYAB, PLXNB1, SLC9A3R1, CTNNA1, PALLD, NTSR2, SLC7A11, STOM, MAGT1, CD81, CNTN2, SEMA4B, VAMP3, PMP22, ADD3, FGFR2, TF, GNAI2, LITAF, ERBB3, PAQR8, RDX, GPM6B, NEO1, CLDN11, GPRC5B, PXN, EZR, SLC48A1, CDC42EP…	0.00856726	0.000307244	0.0260346
GOTERM_BP_ALL	GO:0023056~positive regulation of signaling	41	20.098	2.04059e-06	FGFR2, GFAP, SLC44A2, LITAF, GNAI2, IL6ST, ERBB3, SOX2, GJA1, ITPKB, NEO1, GPRC5B, SOX9, TIMP3, KANK1, PHIP, SORBS3, SLC1A3, GSN, AGT, RHOC, NENF, SASH1, NACC2, KIF5B, PLXNB1, AXL, MAL, TPD52L1, CTNNA1, SLC9A3R1, S100A13, STAT3, GLUL, CD81, NTRK2, CNTN2, VAMP3, BMPR1B, RBPJ, EEF1D	0.00857432	0.000246006	0.00381394
GOTERM_CC_ALL	GO:0005938~cell cortex	13	6.37255	1.89839e-05	FGFR2, FNBP1, MKLN1, MYO10, EZR, MYO6, GSN, FRYL, FERMT2, RDX, RAPGEF3, ADD3, PXN	0.00892048	0.000308935	0.0271127
GOTERM_CC_ALL	GO:0016324~apical plasma membrane	14	6.86275	2.226e-05	TF, MLC1, ATP1B2, ERBB3, GJA1, RDX, MAL, AQP1, SLC9A3R1, TJP1, EZR, VAMP3, AHCYL1, MSN	0.0104518	0.000350166	0.0317907
GOTERM_BP_ALL	GO:0007417~central nervous system development	29	14.2157	2.71117e-06	FGFR2, GFAP, IL6ST, SOX2, PAX6, CNP, AQP1, SOX9, MOG, LAMB2, APOD, TPP1, BAG3, HAPLN2, MAG, EMX2, AXL, CST3, PADI2, MAL, SLC7A11, TACC1, STAT3, BPTF, NTRK2, PHGDH, CNTN2, H3F3B, RBPJ	0.0113759	0.000317759	0.00506725
GOTERM_CC_ALL	GO:0048471~perinuclear region of cytoplasm	21	10.2941	2.5996e-05	TF, PLA2G16, MLC1, MYO6, KIF5B, MRVI1, CST3, CALCOCO2, CNP, TPD52L1, SLC9A3R1, RPS6, S100A13, STOM, EZR, BPTF, PTGDS, APOD, HEPH, NDRG1, MSN	0.0121953	0.000395736	0.0371254
GOTERM_BP_ALL	GO:0000904~cell morphogenesis involved in differentiation	26	12.7451	2.92565e-06	FGFR2, ARHGEF26, PDLIM5, FERMT2, PAX6, CNP, NEO1, SOX9, KANK1, SLC1A3, LAMB2, EZR, APOE, SEMA3B, MAG, KIF5B, PLXNB1, AXL, SLC9A3R1, PALLD, NTRK2, CNTN2, SEMA4B, VAMP3, BMPR1B, RBPJ	0.0122704	0.000333627	0.00546812
GOTERM_BP_ALL	GO:0007272~ensheathment of neurons	10	4.90196	3.26885e-06	MAG, CNTN2, ZNF24, LGI4, QKI, PLLP, NDRG1, MAL, CLDN11, PMP22	0.0136999	0.00036295	0.00610956
GOTERM_BP_ALL	GO:0008366~axon ensheathment	10	4.90196	3.26885e-06	MAG, CNTN2, ZNF24, LGI4, QKI, PLLP, NDRG1, MAL, CLDN11, PMP22	0.0136999	0.00036295	0.00610956
GOTERM_BP_ALL	GO:0030855~epithelial cell differentiation	22	10.7843	3.27459e-06	HAPLN2, FGFR2, LGALS3, ARHGEF26, CNN3, ARID4B, PAX6, CST3, GJA1, RDX, SLC9A3R1, SOX9, PALLD, SLC7A11, ZFP36L1, TJP1, LAMB2, EZR, TPP1, RAPGEF3, MSN, RBPJ	0.0137237	0.000354265	0.00612027
GOTERM_BP_ALL	GO:0022604~regulation of cell morphogenesis	22	10.7843	3.75766e-06	FMNL2, MAG, PLXNB1, PDLIM5, FERMT2, GNA12, RDX, SLC9A3R1, S100A13, KANK1, PHIP, MYO10, MKLN1, CDC42EP1, EZR, APOE, NTRK2, CNTN2, SEMA4B, SEMA3B, MSN, CDC42EP4	0.0157323	0.000396355	0.00702312
GOTERM_BP_ALL	GO:0006928~movement of cell or subcellular component	44	21.5686	4.34261e-06	TUBB2B, ATP1B2, ERBB3, GNA12, WASF2, PAX6, GJA1, RDX, NEO1, SDC4, SOX9, KANK1, NPHP3, EZR, LAMB2, APOD, APOE, GSN, AGT, SEMA3B, RHOC, MSN, PLTP, MAG, SASH1, MYO6, PHACTR4, KIF5B, LGALS3, PLXNB1, EMX2, AXL, PADI2, PALLD, CTNNA1, SLC9A3R1, STAT3, SLC7A11, CD81, NTRK2, CNTN2, SEMA4B, BMPR1B, MYLK	0.0181589	0.000446872	0.00811634
GOTERM_BP_ALL	GO:0030029~actin filament-based process	24	11.7647	4.57705e-06	FMNL2, MYO6, CNN3, PHACTR4, FRYL, SPECC1, WASF2, GJA1, RDX, GPM6B, SLC9A3R1, AQP1, CTNNA1, PALLD, SDC4, KANK1, NEBL, SORBS3, MKLN1, CDC42EP1, EZR, GSN, RAPGEF3, CDC42EP4	0.0191299	0.00045978	0.00855451
GOTERM_BP_ALL	GO:0010647~positive regulation of cell communication	40	19.6078	4.58005e-06	FGFR2, GFAP, SLC44A2, LITAF, GNAI2, IL6ST, ERBB3, SOX2, GJA1, ITPKB, NEO1, GPRC5B, SOX9, TIMP3, KANK1, PHIP, SORBS3, SLC1A3, GSN, AGT, RHOC, NENF, SASH1, NACC2, KIF5B, PLXNB1, AXL, MAL, TPD52L1, CTNNA1, SLC9A3R1, S100A13, STAT3, GLUL, CD81, NTRK2, CNTN2, BMPR1B, RBPJ, EEF1D	0.0191423	0.000449384	0.00856011
GOTERM_MF_ALL	GO:0008092~cytoskeletal protein binding	25	12.2549	3.41269e-05	FMNL2, MYO6, CNN3, PHACTR4, KIF5B, CRYAB, PDLIM5, WASF2, AXL, GJA1, RDX, CTNNA1, PALLD, PXN, NEBL, EML3, MYO10, SORBS3, EZR, GSN, APOE, NDRG1, MSN, ADD3, MYLK	0.0229395	0.00330976	0.0512536
GOTERM_BP_ALL	GO:0023051~regulation of signaling	63	30.8824	5.98446e-06	GFAP, SLC44A2, ATP1B2, IL6ST, GNA12, GJA1, ITPKB, PRDX1, KANK1, SLC1A3, APOD, APOE, GSN, HTRA1, RHOC, RAPGEF3, RAMP1, KIF5B, PLXNB1, PADI2, SLC9A3R1, CTNNA1, STOM, GLUL, CD81, CNTN2, VAMP3, EEF1D, FGFR2, ARHGEF26, GNAI2, LITAF, ERBB3, SOX2, RDX, NEO1, GPRC5B, SOX9, TIMP3, PXN, PHIP, NPHP3, SORBS3, EZR, AGT, NENF, SASH1, NACC2, LGALS3, PHACTR4, TMBIM6, AXL, TPD52L1, MAL, TMBIM1, S100A13, STAT3, NT…	0.0249382	0.000573801	0.0111848
GOTERM_CC_ALL	GO:0045121~membrane raft	13	6.37255	5.81726e-05	MLC1, GNAI2, GJA1, MAL, GPM6B, SDC4, CTNNA1, GPRC5B, SLC9A3R1, STOM, EZR, PLLP, AHNAK	0.0270847	0.000857703	0.0830599
GOTERM_CC_ALL	GO:0098857~membrane microdomain	13	6.37255	6.01389e-05	MLC1, GNAI2, GJA1, MAL, GPM6B, SDC4, CTNNA1, GPRC5B, SLC9A3R1, STOM, EZR, PLLP, AHNAK	0.0279873	0.000859825	0.0858663
GOTERM_CC_ALL	GO:0005829~cytosol	61	29.902	6.47855e-05	RPL18, GFAP, ALDH1L1, PDLIM5, FERMT2, WASF2, GJA1, ITPKB, PRDX1, CRYL1, MKLN1, PBXIP1, APOD, GSN, HTRA1, BAG3, RHOC, SMOX, AHNAK, FMNL2, MYO6, CRYAB, PADI2, CTNNA1, LPIN1, GLUL, SERPINB6, PRDX6, VAMP3, EEF1D, ADD3, CARHSP1, GNAI2, SOX2, EGLN3, RTKN, PXN, ZFP36L1, NPHP3, SORBS3, EZR, PLIN3, NDRG1, SERF2, TNRC6A, RHOBTB3, PLA2G16, LHPP, RPS6, S100A13, STAT3, ADI1, TJP1, MYO10, NTRK2, HIF3A, DENND4C…	0.0301169	0.000899	0.0924978
GOTERM_BP_ALL	GO:1901700~response to oxygen-containing compound	38	18.6275	7.33708e-06	PPARA, ATP6V0E1, LITAF, GNAI2, GJA1, CNP, AQP1, SOX9, PRDX1, HADHA, KANK1, PXN, ZFP36L1, PHIP, EZR, APOD, APOE, AGT, RAPGEF3, MSN, SASH1, MLC1, KIF5B, CRYAB, TMBIM6, CST3, AXL, CTNNA1, LPIN1, STAT3, GLUL, RAB31, TJP1, PRDX6, NTRK2, DENND4C, AHCYL1, MGST1	0.0304881	0.000687821	0.0137127
GOTERM_CC_ALL	GO:0001726~ruffle	10	4.90196	6.66574e-05	MKLN1, MYO10, EZR, MYO6, ARHGEF26, WASF2, RDX, SLC9A3R1, PALLD, KANK1	0.0309735	0.000898549	0.0951693
GOTERM_CC_ALL	GO:0043228~non-membrane-bounded organelle	69	33.8235	6.89191e-05	RPL18, GFAP, TUBB2B, PDLIM5, FERMT2, WASF2, PAX6, GJA1, CNP, SDC4, CRYL1, PBXIP1, APOD, GSN, BAG3, RAPGEF3, MSN, KDM5A, AHNAK, MYO6, KIF5B, CRYAB, SPECC1, CST3, PADI2, METTL7A, SLC9A3R1, CTNNA1, PALLD, SLC7A11, TACC1, NEBL, STOM, EML3, EEF1D, ADD3, STON2, CARHSP1, GNAI2, CNN3, CALCOCO2, RDX, GPRC5B, GRAMD3, HADHA, PXN, ZFP36L1, NPHP3, SORBS3, EZR, CDC42EP1, PLIN3, NDRG1, CDC42EP4, TNRC6A, NACC2, …	0.0320075	0.000903229	0.0983969
GOTERM_CC_ALL	GO:0043232~intracellular non-membrane-bounded organelle	69	33.8235	6.89191e-05	RPL18, GFAP, TUBB2B, PDLIM5, FERMT2, WASF2, PAX6, GJA1, CNP, SDC4, CRYL1, PBXIP1, APOD, GSN, BAG3, RAPGEF3, MSN, KDM5A, AHNAK, MYO6, KIF5B, CRYAB, SPECC1, CST3, PADI2, METTL7A, SLC9A3R1, CTNNA1, PALLD, SLC7A11, TACC1, NEBL, STOM, EML3, EEF1D, ADD3, STON2, CARHSP1, GNAI2, CNN3, CALCOCO2, RDX, GPRC5B, GRAMD3, HADHA, PXN, ZFP36L1, NPHP3, SORBS3, EZR, CDC42EP1, PLIN3, NDRG1, CDC42EP4, TNRC6A, NACC2, …	0.0320075	0.000903229	0.0983969
GOTERM_MF_ALL	GO:0003779~actin binding	16	7.84314	5.04151e-05	FMNL2, MYO6, CNN3, PHACTR4, PDLIM5, WASF2, RDX, CTNNA1, PALLD, NEBL, MYO10, EZR, GSN, MSN, ADD3, MYLK	0.0337021	0.00427622	0.0757073
GOTERM_BP_ALL	GO:0016477~cell migration	33	16.1765	8.6018e-06	TUBB2B, ATP1B2, GNA12, WASF2, PAX6, GJA1, RDX, SDC4, SOX9, KANK1, APOD, APOE, GSN, AGT, SEMA3B, RHOC, MSN, SASH1, MAG, PHACTR4, LGALS3, PLXNB1, EMX2, AXL, PADI2, PALLD, SLC9A3R1, SLC7A11, STAT3, NTRK2, CNTN2, SEMA4B, MYLK	0.0356488	0.000788814	0.0160762
GOTERM_BP_ALL	GO:0030036~actin cytoskeleton organization	21	10.2941	8.9657e-06	FMNL2, CNN3, PHACTR4, FRYL, SPECC1, WASF2, RDX, SLC9A3R1, AQP1, CTNNA1, PALLD, SDC4, KANK1, NEBL, SORBS3, MKLN1, CDC42EP1, EZR, GSN, RAPGEF3, CDC42EP4	0.0371286	0.000804685	0.0167562
GOTERM_BP_ALL	GO:1901701~cellular response to oxygen-containing compound	28	13.7255	9.51829e-06	ATP6V0E1, LITAF, GNAI2, AQP1, SOX9, PRDX1, KANK1, PXN, ZFP36L1, PHIP, EZR, AGT, MSN, RAPGEF3, SASH1, MLC1, KIF5B, AXL, CST3, CTNNA1, LPIN1, STAT3, TJP1, RAB31, NTRK2, DENND4C, AHCYL1, MGST1	0.0393714	0.00083647	0.0177889
GOTERM_CC_ALL	GO:0016323~basolateral plasma membrane	11	5.39216	8.81404e-05	TF, TJP1, EZR, MLC1, ERBB3, AQP4, HEPH, MSN, SLC14A1, SLC4A4, AQP1	0.0407505	0.0011238	0.125823
GOTERM_BP_ALL	GO:0031175~neuron projection development	26	12.7451	1.20437e-05	FGFR2, GFAP, FRYL, PDLIM5, PAX6, GJA1, CNP, NEO1, GPRC5B, KANK1, EFHD1, LAMB2, EZR, APOD, APOE, SEMA3B, MAG, KIF5B, PLXNB1, CTNNA1, NTRK2, PHGDH, CNTN2, SEMA4B, BMPR1B, PMP22	0.0495548	0.0010367	0.0225082

## Sheet: M3
Category	Term	Count	%	PValue	Genes	Bonferroni	Benjamini	FDR
GOTERM_CC_ALL	GO:0098798~mitochondrial protein complex	11	0.112994	5.71298e-11	NDUFB3, MRPS36, NDUFA5, NDUFB6, UQCRH, SLC25A6, COX6A1, ATPIF1, TOMM22, ATP5H, NDUFA12	1.68533e-08	1.68533e-08	7.61471e-08
GOTERM_CC_ALL	GO:0031966~mitochondrial membrane	17	0.174628	8.45631e-11	MRPS36, NDUFB3, NDUFA5, FKBP8, COX7A2, NDUFB6, AIFM1, SLC25A6, ECSIT, NDUFA12, NME1, UQCRH, COX6A1, TOMM22, ATPIF1, ATP5H, NAT8L	2.49461e-08	1.24731e-08	1.12712e-07
GOTERM_CC_ALL	GO:0005740~mitochondrial envelope	17	0.174628	1.9764e-10	MRPS36, NDUFB3, NDUFA5, FKBP8, COX7A2, NDUFB6, AIFM1, SLC25A6, ECSIT, NDUFA12, NME1, UQCRH, COX6A1, TOMM22, ATPIF1, ATP5H, NAT8L	5.83037e-08	1.94346e-08	2.6343e-07
GOTERM_CC_ALL	GO:0044429~mitochondrial part	19	0.195172	2.20021e-10	MRPS36, NDUFB3, NDUFA5, FKBP8, COX7A2, NDUFB6, AIFM1, SLC25A6, OGDHL, ECSIT, NDUFA12, NME1, UQCRH, POLDIP2, COX6A1, TOMM22, ATPIF1, ATP5H, NAT8L	6.49063e-08	1.62266e-08	2.93261e-07
GOTERM_CC_ALL	GO:0044455~mitochondrial membrane part	11	0.112994	3.50692e-10	NDUFB3, NDUFA5, COX7A2, NDUFB6, UQCRH, SLC25A6, COX6A1, ATPIF1, TOMM22, ATP5H, NDUFA12	1.03454e-07	2.06908e-08	4.67429e-07
GOTERM_CC_ALL	GO:0005743~mitochondrial inner membrane	14	0.143811	1.6554e-09	MRPS36, NDUFB3, NDUFA5, COX7A2, NDUFB6, AIFM1, SLC25A6, ECSIT, NDUFA12, UQCRH, COX6A1, TOMM22, ATPIF1, ATP5H	4.88343e-07	8.13906e-08	2.20645e-06
GOTERM_CC_ALL	GO:0019866~organelle inner membrane	14	0.143811	6.20995e-09	MRPS36, NDUFB3, NDUFA5, COX7A2, NDUFB6, AIFM1, SLC25A6, ECSIT, NDUFA12, UQCRH, COX6A1, TOMM22, ATPIF1, ATP5H	1.83193e-06	2.61705e-07	8.2771e-06
GOTERM_CC_ALL	GO:0005739~mitochondrion	21	0.215716	3.19819e-08	MRPS36, NDUFB3, NDUFA5, LDHB, FKBP8, COX7A2, NDUFB6, AIFM1, SLC25A6, OGDHL, ECSIT, YWHAE, NDUFA12, NME1, UQCRH, POLDIP2, COX6A1, TOMM22, ATPIF1, ATP5H, NAT8L	9.43463e-06	1.17933e-06	4.2628e-05
GOTERM_CC_ALL	GO:0098796~membrane protein complex	17	0.174628	4.77316e-08	NDUFB3, NDUFA5, NDUFB6, SLC25A6, ATP6V1G1, KCNIP2, NDUFA12, SCFD1, AP1S2, EMC4, UQCRH, COX6A1, TOMM22, ATPIF1, TNK2, ABCC8, ATP5H	1.40807e-05	1.56453e-06	6.36203e-05
GOTERM_CC_ALL	GO:0031967~organelle envelope	17	0.174628	1.2128e-07	MRPS36, NDUFB3, NDUFA5, FKBP8, COX7A2, NDUFB6, AIFM1, SLC25A6, ECSIT, NDUFA12, NME1, UQCRH, COX6A1, TOMM22, ATPIF1, ATP5H, NAT8L	3.57769e-05	3.57775e-06	0.000161651
GOTERM_CC_ALL	GO:0031975~envelope	17	0.174628	1.28726e-07	MRPS36, NDUFB3, NDUFA5, FKBP8, COX7A2, NDUFB6, AIFM1, SLC25A6, ECSIT, NDUFA12, NME1, UQCRH, COX6A1, TOMM22, ATPIF1, ATP5H, NAT8L	3.79735e-05	3.45219e-06	0.000171576
GOTERM_CC_ALL	GO:0031090~organelle membrane	23	0.236261	2.34833e-06	MRPS36, NDUFB3, NDUFA5, FKBP8, COX7A2, NDUFB6, AIFM1, SLC25A6, ATP6V1G1, ECSIT, YWHAE, NDUFA12, SCFD1, AP1S2, NME1, UQCRH, COX6A1, TOMM22, ATPIF1, TNK2, ATP5H, ABCC8, NAT8L	0.000692518	5.77282e-05	0.00312999
GOTERM_CC_ALL	GO:0043234~protein complex	28	0.287622	9.32832e-06	MORF4L1, DEAF1, MRPS36, NDUFB3, NDUFB6, OGDHL, VBP1, ATP6V1G1, KCNIP2, AP1S2, MYL6B, BTBD2, ATP5H, NDUFA5, SLC25A6, YWHAE, ZNF335, NDUFA12, DVL1, SCFD1, RNF7, EMC4, UQCRH, COX6A1, TOMM22, ATPIF1, TNK2, ABCC8	0.00274809	0.00021166	0.0124328
GOTERM_BP_ALL	GO:0007005~mitochondrion organization	12	0.123267	2.64709e-06	NDUFB3, MRPS36, NDUFA5, NDUFB6, AIFM1, SLC25A6, POLDIP2, ATPIF1, TOMM22, ECSIT, YWHAE, NDUFA12	0.00355929	0.00355929	0.00434091
GOTERM_BP_ALL	GO:0009116~nucleoside metabolic process	10	0.102722	3.09558e-06	NDUFB3, NDUFA5, NDUFB6, UQCRH, NME1, OGDHL, COX6A1, ATPIF1, ATP5H, NDUFA12	0.00416107	0.0020827	0.00507635
GOTERM_MF_ALL	GO:0016491~oxidoreductase activity	12	0.123267	1.53681e-05	NDUFB3, MRPS36, NDUFA5, LDHB, COX7A2, NDUFB6, UQCRH, AIFM1, OGDHL, COX6A1, ECSIT, NDUFA12	0.00458454	0.00458454	0.020524
GOTERM_BP_ALL	GO:1901657~glycosyl compound metabolic process	10	0.102722	4.72327e-06	NDUFB3, NDUFA5, NDUFB6, UQCRH, NME1, OGDHL, COX6A1, ATPIF1, ATP5H, NDUFA12	0.00634207	0.00211851	0.00774546
GOTERM_CC_ALL	GO:0032991~macromolecular complex	29	0.297894	7.35603e-05	MORF4L1, DEAF1, MRPS36, NDUFB3, NDUFB6, OGDHL, VBP1, ATP6V1G1, KCNIP2, AP1S2, MYL6B, BTBD2, ATP5H, NDUFA5, SLC25A6, YWHAE, ANKRD42, ZNF335, NDUFA12, DVL1, SCFD1, RNF7, EMC4, UQCRH, COX6A1, TOMM22, ATPIF1, TNK2, ABCC8	0.0214673	0.00154888	0.0980024
GOTERM_BP_ALL	GO:0009117~nucleotide metabolic process	11	0.112994	2.22604e-05	NDUFB3, NDUFA5, LDHB, NDUFB6, UQCRH, NME1, OGDHL, COX6A1, ATPIF1, ATP5H, NDUFA12	0.02954	0.00746824	0.0364988
GOTERM_BP_ALL	GO:0006753~nucleoside phosphate metabolic process	11	0.112994	2.46578e-05	NDUFB3, NDUFA5, LDHB, NDUFB6, UQCRH, NME1, OGDHL, COX6A1, ATPIF1, ATP5H, NDUFA12	0.0326689	0.00662088	0.0404289
GOTERM_BP_ALL	GO:0006163~purine nucleotide metabolic process	10	0.102722	2.94158e-05	NDUFB3, NDUFA5, NDUFB6, UQCRH, NME1, OGDHL, COX6A1, ATPIF1, ATP5H, NDUFA12	0.0388489	0.00658218	0.0482282

## Sheet: M4
Category	Term	Count	%	PValue	Genes	Bonferroni	Benjamini	FDR
GOTERM_MF_ALL	GO:0044822~poly(A) RNA binding	21	37.5	8.09013e-11	ZC3H13, NUCKS1, SREK1, SRSF11, EIF5B, KTN1, ZCRB1, PNISR, HMGN5, NSRP1, PRRC2C, RBBP6, PURA, ESF1, UPF3B, PPIG, TNRC6B, THOC2, ZNF385A, RBM25, LUC7L3	1.76365e-08	1.76365e-08	1.02831e-07
GOTERM_CC_ALL	GO:0044428~nuclear part	34	60.7143	2.56611e-10	RSF1, USP8, ARID4A, SRSF11, ZCRB1, PNISR, NSRP1, HMGN5, ESF1, CHD9, CIR1, NPAS3, ANKRD12, PPP1R12A, TCF4, GOLGA4, LUC7L3, RBM25, ZC3H13, UPF2, NUCKS1, DFFA, SREK1, RBBP6, SNURF, PURA, ATRX, PPIG, UPF3B, NFIC, THOC2, CUX1, ZNF385A, MPHOSPH8	5.82508e-08	5.82508e-08	3.28297e-07
GOTERM_MF_ALL	GO:0003723~RNA binding	23	41.0714	5.40031e-10	ZC3H13, UPF2, NUCKS1, SREK1, SRSF11, EIF5B, KTN1, ZCRB1, PNISR, HMGN5, PRRC2C, NSRP1, RBBP6, SNURF, PURA, ESF1, UPF3B, PPIG, TNRC6B, THOC2, ZNF385A, RBM25, LUC7L3	1.17727e-07	5.88634e-08	6.86417e-07
GOTERM_CC_ALL	GO:0031981~nuclear lumen	32	57.1429	5.63829e-10	RSF1, USP8, ARID4A, SRSF11, ZCRB1, PNISR, NSRP1, HMGN5, ESF1, CHD9, CIR1, NPAS3, ANKRD12, PPP1R12A, TCF4, GOLGA4, LUC7L3, RBM25, ZC3H13, NUCKS1, DFFA, SREK1, RBBP6, PURA, ATRX, PPIG, UPF3B, NFIC, THOC2, CUX1, ZNF385A, MPHOSPH8	1.27989e-07	6.39945e-08	7.21336e-07
GOTERM_MF_ALL	GO:0003676~nucleic acid binding	34	60.7143	1.07139e-09	ZNF292, ARID4A, SRSF11, EIF5B, ZCRB1, AKAP9, PNISR, PRRC2C, NSRP1, HMGN5, ESF1, CHD9, NPAS3, TCF4, TNRC6B, LUC7L3, RBM25, ZC3H13, UPF2, NUCKS1, SREK1, KTN1, RBBP6, ZNF358, SNURF, FOXN3, PURA, ATRX, PPIG, UPF3B, NFIC, THOC2, CUX1, ZNF385A	2.33564e-07	7.78547e-08	1.36182e-06
GOTERM_BP_ALL	GO:0090304~nucleic acid metabolic process	36	64.2857	5.16784e-09	ZNF292, RSF1, ARID4A, SRSF11, ZCRB1, NSRP1, HMGN5, ESF1, CHD9, CIR1, NPAS3, PPP1R12A, CEP290, TCF4, TNRC6B, LUC7L3, RBM25, UPF2, CCDC88A, NUCKS1, DFFA, SREK1, AHI1, RBBP6, ZNF358, SNURF, FOXN3, PURA, ATRX, PPIG, UPF3B, NFIC, THOC2, CUX1, ZNF385A, MPHOSPH8	6.81118e-06	6.81118e-06	8.45217e-06
GOTERM_CC_ALL	GO:0005654~nucleoplasm	27	48.2143	3.66375e-08	RSF1, USP8, ARID4A, SRSF11, ZCRB1, PNISR, HMGN5, NSRP1, ESF1, CHD9, CIR1, NPAS3, ANKRD12, PPP1R12A, GOLGA4, LUC7L3, RBM25, ZC3H13, DFFA, SREK1, RBBP6, ATRX, PPIG, UPF3B, THOC2, CUX1, ZNF385A	8.31668e-06	2.77223e-06	4.68723e-05
GOTERM_BP_ALL	GO:0016070~RNA metabolic process	34	60.7143	8.41376e-09	ZNF292, RSF1, ARID4A, SRSF11, ZCRB1, NSRP1, HMGN5, ESF1, CHD9, CIR1, NPAS3, PPP1R12A, CEP290, TCF4, TNRC6B, LUC7L3, RBM25, UPF2, NUCKS1, SREK1, AHI1, RBBP6, ZNF358, SNURF, FOXN3, PURA, ATRX, PPIG, UPF3B, NFIC, THOC2, CUX1, ZNF385A, MPHOSPH8	1.10893e-05	5.54465e-06	1.3761e-05
GOTERM_CC_ALL	GO:0070013~intracellular organelle lumen	32	57.1429	6.31144e-08	RSF1, USP8, ARID4A, SRSF11, ZCRB1, PNISR, NSRP1, HMGN5, ESF1, CHD9, CIR1, NPAS3, ANKRD12, PPP1R12A, TCF4, GOLGA4, LUC7L3, RBM25, ZC3H13, NUCKS1, DFFA, SREK1, RBBP6, PURA, ATRX, PPIG, UPF3B, NFIC, THOC2, CUX1, ZNF385A, MPHOSPH8	1.43269e-05	3.58173e-06	8.07456e-05
GOTERM_BP_ALL	GO:0010467~gene expression	36	64.2857	1.17615e-08	ZNF292, RSF1, ARID4A, SRSF11, EIF5B, ZCRB1, RIMS2, NSRP1, HMGN5, ESF1, CHD9, CIR1, NPAS3, PPP1R12A, CEP290, TCF4, TNRC6B, LUC7L3, RBM25, UPF2, NUCKS1, SREK1, AHI1, RBBP6, ZNF358, SNURF, FOXN3, PURA, ATRX, PPIG, UPF3B, NFIC, THOC2, CUX1, ZNF385A, MPHOSPH8	1.55016e-05	5.16722e-06	1.92364e-05
GOTERM_CC_ALL	GO:0043233~organelle lumen	32	57.1429	9.45865e-08	RSF1, USP8, ARID4A, SRSF11, ZCRB1, PNISR, NSRP1, HMGN5, ESF1, CHD9, CIR1, NPAS3, ANKRD12, PPP1R12A, TCF4, GOLGA4, LUC7L3, RBM25, ZC3H13, NUCKS1, DFFA, SREK1, RBBP6, PURA, ATRX, PPIG, UPF3B, NFIC, THOC2, CUX1, ZNF385A, MPHOSPH8	2.14709e-05	4.29422e-06	0.00012101
GOTERM_CC_ALL	GO:0031974~membrane-enclosed lumen	32	57.1429	1.29475e-07	RSF1, USP8, ARID4A, SRSF11, ZCRB1, PNISR, NSRP1, HMGN5, ESF1, CHD9, CIR1, NPAS3, ANKRD12, PPP1R12A, TCF4, GOLGA4, LUC7L3, RBM25, ZC3H13, NUCKS1, DFFA, SREK1, RBBP6, PURA, ATRX, PPIG, UPF3B, NFIC, THOC2, CUX1, ZNF385A, MPHOSPH8	2.93905e-05	4.89848e-06	0.000165645
GOTERM_BP_ALL	GO:0006139~nucleobase-containing compound metabolic process	37	66.0714	2.88339e-08	ZNF292, RSF1, ARID4A, SRSF11, ZCRB1, AKAP9, NSRP1, HMGN5, ESF1, CHD9, CIR1, NPAS3, PPP1R12A, CEP290, TCF4, TNRC6B, LUC7L3, RBM25, UPF2, CCDC88A, NUCKS1, DFFA, SREK1, AHI1, RBBP6, ZNF358, SNURF, FOXN3, PURA, ATRX, PPIG, UPF3B, NFIC, THOC2, CUX1, ZNF385A, MPHOSPH8	3.80024e-05	9.50072e-06	4.71588e-05
GOTERM_CC_ALL	GO:0044422~organelle part	44	78.5714	1.75635e-07	USP8, RSF1, ARID4A, SRSF11, WDR60, ZCRB1, AKAP9, PNISR, NSRP1, HMGN5, SEC62, ESF1, CHD9, CIR1, NPAS3, ANKRD12, PPP1R12A, CEP290, SLC4A7, TCF4, GOLGA4, LUC7L3, RBM25, ZC3H13, UPF2, MAN1A2, NUCKS1, DFFA, SREK1, AHI1, KTN1, RBBP6, SNURF, PURA, CSPP1, ATRX, ANKRD26, PPIG, UPF3B, CUX1, NFIC, THOC2, ZNF385A, MPHOSPH8	3.98685e-05	5.69559e-06	0.0002247
GOTERM_CC_ALL	GO:0005634~nucleus	40	71.4286	2.54533e-07	ZNF292, USP8, RSF1, ARID4A, SRSF11, EIF5B, ZCRB1, PNISR, NSRP1, HMGN5, ESF1, CHD9, CIR1, NPAS3, ANKRD12, PPP1R12A, CEP290, TCF4, GOLGA4, LUC7L3, RBM25, NEMF, ZC3H13, UPF2, NUCKS1, DFFA, SREK1, RBBP6, ZNF358, SNURF, FOXN3, PURA, ATRX, UPF3B, PPIG, CUX1, NFIC, THOC2, ZNF385A, MPHOSPH8	5.77774e-05	7.22236e-06	0.000325638
GOTERM_BP_ALL	GO:0046483~heterocycle metabolic process	37	66.0714	5.40966e-08	ZNF292, RSF1, ARID4A, SRSF11, ZCRB1, AKAP9, NSRP1, HMGN5, ESF1, CHD9, CIR1, NPAS3, PPP1R12A, CEP290, TCF4, TNRC6B, LUC7L3, RBM25, UPF2, CCDC88A, NUCKS1, DFFA, SREK1, AHI1, RBBP6, ZNF358, SNURF, FOXN3, PURA, ATRX, PPIG, UPF3B, NFIC, THOC2, CUX1, ZNF385A, MPHOSPH8	7.12967e-05	1.42598e-05	8.84767e-05
GOTERM_BP_ALL	GO:0006725~cellular aromatic compound metabolic process	37	66.0714	6.78868e-08	ZNF292, RSF1, ARID4A, SRSF11, ZCRB1, AKAP9, NSRP1, HMGN5, ESF1, CHD9, CIR1, NPAS3, PPP1R12A, CEP290, TCF4, TNRC6B, LUC7L3, RBM25, UPF2, CCDC88A, NUCKS1, DFFA, SREK1, AHI1, RBBP6, ZNF358, SNURF, FOXN3, PURA, ATRX, PPIG, UPF3B, NFIC, THOC2, CUX1, ZNF385A, MPHOSPH8	8.94708e-05	1.49124e-05	0.000111031
GOTERM_BP_ALL	GO:1901360~organic cyclic compound metabolic process	37	66.0714	1.64487e-07	ZNF292, RSF1, ARID4A, SRSF11, ZCRB1, AKAP9, NSRP1, HMGN5, ESF1, CHD9, CIR1, NPAS3, PPP1R12A, CEP290, TCF4, TNRC6B, LUC7L3, RBM25, UPF2, CCDC88A, NUCKS1, DFFA, SREK1, AHI1, RBBP6, ZNF358, SNURF, FOXN3, PURA, ATRX, PPIG, UPF3B, NFIC, THOC2, CUX1, ZNF385A, MPHOSPH8	0.000216771	3.09701e-05	0.000269024
GOTERM_BP_ALL	GO:0034641~cellular nitrogen compound metabolic process	38	67.8571	1.7755e-07	ZNF292, RSF1, ARID4A, SRSF11, EIF5B, ZCRB1, AKAP9, NSRP1, HMGN5, ESF1, CHD9, CIR1, NPAS3, PPP1R12A, CEP290, TCF4, TNRC6B, LUC7L3, RBM25, UPF2, CCDC88A, NUCKS1, DFFA, SREK1, AHI1, RBBP6, ZNF358, SNURF, FOXN3, PURA, ATRX, PPIG, UPF3B, NFIC, THOC2, CUX1, ZNF385A, MPHOSPH8	0.000233983	2.92509e-05	0.000290388
GOTERM_BP_ALL	GO:0008380~RNA splicing	11	19.6429	1.88584e-07	CIR1, UPF3B, PPIG, SREK1, SRSF11, ZCRB1, THOC2, NSRP1, RBM25, LUC7L3, SNURF	0.000248523	2.76167e-05	0.000308435
GOTERM_BP_ALL	GO:0051171~regulation of nitrogen compound metabolic process	31	55.3571	2.58674e-07	ZNF292, RSF1, ARID4A, EIF5B, AKAP9, HMGN5, NSRP1, ESF1, CHD9, CIR1, NPAS3, PPP1R12A, CEP290, TCF4, TNRC6B, RBM25, CCDC88A, NUCKS1, DFFA, SREK1, AHI1, RBBP6, ZNF358, FOXN3, PURA, ATRX, UPF3B, NFIC, CUX1, ZNF385A, MPHOSPH8	0.000340875	3.40927e-05	0.00042307
GOTERM_CC_ALL	GO:0044446~intracellular organelle part	42	75	1.75418e-06	USP8, RSF1, ARID4A, SRSF11, ZCRB1, AKAP9, PNISR, NSRP1, HMGN5, SEC62, ESF1, CHD9, CIR1, NPAS3, ANKRD12, PPP1R12A, CEP290, TCF4, GOLGA4, LUC7L3, RBM25, ZC3H13, UPF2, MAN1A2, NUCKS1, DFFA, SREK1, AHI1, KTN1, RBBP6, SNURF, PURA, CSPP1, ATRX, ANKRD26, PPIG, UPF3B, NFIC, THOC2, CUX1, ZNF385A, MPHOSPH8	0.000398119	4.42433e-05	0.00224419
GOTERM_BP_ALL	GO:0016071~mRNA metabolic process	13	23.2143	3.62045e-07	UPF2, SREK1, SRSF11, ZCRB1, NSRP1, RBBP6, SNURF, UPF3B, CIR1, TNRC6B, THOC2, LUC7L3, RBM25	0.000477062	4.33787e-05	0.000592135
GOTERM_BP_ALL	GO:0006397~mRNA processing	11	19.6429	8.44077e-07	CIR1, UPF3B, SREK1, SRSF11, ZCRB1, THOC2, NSRP1, RBBP6, RBM25, LUC7L3, SNURF	0.00111188	9.27036e-05	0.00138051
GOTERM_BP_ALL	GO:0019219~regulation of nucleobase-containing compound metabolic process	29	51.7857	9.95571e-07	ZNF292, RSF1, ARID4A, AKAP9, HMGN5, NSRP1, ESF1, CHD9, CIR1, NPAS3, PPP1R12A, CEP290, TCF4, TNRC6B, RBM25, CCDC88A, NUCKS1, DFFA, SREK1, AHI1, ZNF358, RBBP6, FOXN3, PURA, ATRX, NFIC, CUX1, ZNF385A, MPHOSPH8	0.0013113	0.000100931	0.00162828
GOTERM_CC_ALL	GO:0043226~organelle	52	92.8571	6.9312e-06	ZNF292, RSF1, ARID4A, EIF5B, PNISR, HMGN5, NSRP1, ESF1, ANKRD12, CEP290, GOLGA4, LUC7L3, CCDC88A, MAN1A2, DFFA, KTN1, RBBP6, FOXN3, PURA, ANKRD26, CUX1, THOC2, USP8, SRSF11, WDR60, ZCRB1, AKAP9, RIMS2, SEC62, CHD9, NPAS3, CIR1, PPP1R12A, SLC4A7, TCF4, TNRC6B, RBM25, NEMF, ZC3H13, UPF2, NUCKS1, SREK1, AHI1, ZNF358, SNURF, ATRX, CSPP1, PPIG, UPF3B, NFIC, ZNF385A, MPHOSPH8	0.00157215	0.000157326	0.00886709
GOTERM_BP_ALL	GO:0006807~nitrogen compound metabolic process	38	67.8571	1.23947e-06	ZNF292, RSF1, ARID4A, SRSF11, EIF5B, ZCRB1, AKAP9, NSRP1, HMGN5, ESF1, CHD9, CIR1, NPAS3, PPP1R12A, CEP290, TCF4, TNRC6B, LUC7L3, RBM25, UPF2, CCDC88A, NUCKS1, DFFA, SREK1, AHI1, RBBP6, ZNF358, SNURF, FOXN3, PURA, ATRX, PPIG, UPF3B, NFIC, THOC2, CUX1, ZNF385A, MPHOSPH8	0.00163228	0.00011668	0.00202717
GOTERM_MF_ALL	GO:1901363~heterocyclic compound binding	34	60.7143	1.86013e-05	ZNF292, ARID4A, SRSF11, EIF5B, ZCRB1, AKAP9, PNISR, PRRC2C, NSRP1, HMGN5, ESF1, CHD9, NPAS3, TCF4, TNRC6B, LUC7L3, RBM25, ZC3H13, UPF2, NUCKS1, SREK1, KTN1, RBBP6, ZNF358, SNURF, FOXN3, PURA, ATRX, PPIG, UPF3B, NFIC, THOC2, CUX1, ZNF385A	0.00404692	0.00101327	0.023641
GOTERM_MF_ALL	GO:0097159~organic cyclic compound binding	34	60.7143	2.56049e-05	ZNF292, ARID4A, SRSF11, EIF5B, ZCRB1, AKAP9, PNISR, PRRC2C, NSRP1, HMGN5, ESF1, CHD9, NPAS3, TCF4, TNRC6B, LUC7L3, RBM25, ZC3H13, UPF2, NUCKS1, SREK1, KTN1, RBBP6, ZNF358, SNURF, FOXN3, PURA, ATRX, PPIG, UPF3B, NFIC, THOC2, CUX1, ZNF385A	0.00556639	0.00111577	0.0325407
GOTERM_CC_ALL	GO:0043229~intracellular organelle	49	87.5	4.31548e-05	ZNF292, USP8, RSF1, ARID4A, SRSF11, EIF5B, ZCRB1, AKAP9, PNISR, NSRP1, HMGN5, SEC62, ESF1, CHD9, CIR1, NPAS3, ANKRD12, PPP1R12A, CEP290, TNRC6B, TCF4, GOLGA4, RBM25, LUC7L3, NEMF, ZC3H13, UPF2, CCDC88A, MAN1A2, NUCKS1, DFFA, SREK1, KTN1, AHI1, RBBP6, ZNF358, FOXN3, SNURF, PURA, CSPP1, ATRX, ANKRD26, UPF3B, PPIG, NFIC, THOC2, CUX1, ZNF385A, MPHOSPH8	0.00974852	0.000890181	0.0551962
GOTERM_BP_ALL	GO:0010468~regulation of gene expression	28	50	1.27298e-05	ZNF292, RSF1, ARID4A, EIF5B, HMGN5, NSRP1, RIMS2, ESF1, CHD9, CIR1, NPAS3, PPP1R12A, CEP290, TCF4, TNRC6B, RBM25, NUCKS1, SREK1, AHI1, ZNF358, FOXN3, PURA, ATRX, UPF3B, NFIC, CUX1, ZNF385A, MPHOSPH8	0.0166381	0.00111791	0.0208181
GOTERM_BP_ALL	GO:0044260~cellular macromolecule metabolic process	40	71.4286	1.81713e-05	ZNF292, USP8, RSF1, ARID4A, SRSF11, EIF5B, ZCRB1, AKAP9, NSRP1, HMGN5, ESF1, CHD9, CIR1, NPAS3, PPP1R12A, CEP290, TCF4, TNRC6B, LUC7L3, RBM25, UPF2, CCDC88A, MAN1A2, NUCKS1, DFFA, SREK1, AHI1, RBBP6, ZNF358, SNURF, FOXN3, PURA, ATRX, PPIG, UPF3B, NFIC, THOC2, CUX1, ZNF385A, MPHOSPH8	0.0236655	0.00149575	0.0297156
GOTERM_BP_ALL	GO:2000112~regulation of cellular macromolecule biosynthetic process	26	46.4286	3.17482e-05	ZNF292, RSF1, ARID4A, EIF5B, HMGN5, ESF1, CHD9, CIR1, NPAS3, PPP1R12A, CEP290, TCF4, TNRC6B, CCDC88A, NUCKS1, AHI1, ZNF358, RBBP6, FOXN3, PURA, ATRX, UPF3B, NFIC, CUX1, ZNF385A, MPHOSPH8	0.0409813	0.00245843	0.0519125
GOTERM_BP_ALL	GO:0031326~regulation of cellular biosynthetic process	27	48.2143	3.40387e-05	ZNF292, RSF1, ARID4A, EIF5B, AKAP9, HMGN5, ESF1, CHD9, CIR1, NPAS3, PPP1R12A, CEP290, TCF4, TNRC6B, CCDC88A, NUCKS1, AHI1, ZNF358, RBBP6, FOXN3, PURA, ATRX, UPF3B, NFIC, CUX1, ZNF385A, MPHOSPH8	0.0438723	0.00248933	0.0556569
GOTERM_BP_ALL	GO:0051252~regulation of RNA metabolic process	25	44.6429	3.84732e-05	ZNF292, RSF1, ARID4A, NSRP1, HMGN5, ESF1, CHD9, CIR1, NPAS3, PPP1R12A, CEP290, TCF4, TNRC6B, RBM25, NUCKS1, SREK1, AHI1, ZNF358, FOXN3, PURA, ATRX, CUX1, NFIC, ZNF385A, MPHOSPH8	0.0494444	0.00266532	0.0629056

## Sheet: M8
Category	Term	Count	%	PValue	Genes	Bonferroni	Benjamini	FDR
GOTERM_BP_ALL	GO:0031327~negative regulation of cellular biosynthetic process	14	34.1463	1.95925e-06	ZBTB7A, CBX3, GABBR2, CTR9, FBXW7, ATN1, NR1D1, CELF4, RTF1, JUND, NR2F6, MZF1, ORMDL3, PLCB1	0.00279586	0.00279586	0.00323622
GOTERM_BP_ALL	GO:0009890~negative regulation of biosynthetic process	14	34.1463	2.34874e-06	ZBTB7A, CBX3, GABBR2, CTR9, FBXW7, ATN1, NR1D1, CELF4, RTF1, JUND, NR2F6, MZF1, ORMDL3, PLCB1	0.00335073	0.00167677	0.00387956
GOTERM_BP_ALL	GO:0051172~negative regulation of nitrogen compound metabolic process	14	34.1463	2.38414e-06	ZBTB7A, CBX3, GABBR2, CTR9, FBXW7, ATN1, NR1D1, CELF4, RTF1, JUND, NR2F6, MZF1, ORMDL3, PLCB1	0.00340114	0.001135	0.00393802
GOTERM_BP_ALL	GO:0045934~negative regulation of nucleobase-containing compound metabolic process	13	31.7073	5.87076e-06	ZBTB7A, CBX3, GABBR2, CTR9, FBXW7, ATN1, NR1D1, CELF4, RTF1, JUND, NR2F6, MZF1, PLCB1	0.00835425	0.00209514	0.00969682
GOTERM_BP_ALL	GO:0051171~regulation of nitrogen compound metabolic process	22	53.6585	6.90926e-06	SBNO1, ZBTB7A, ZFP14, ZNF580, RBFOX3, CBX3, GABBR2, TOPORS, CTR9, FBXW7, NR1D1, ATN1, RB1CC1, JUND, RTF1, CELF4, NR2F6, MZF1, RYR2, ORMDL3, PLCB1, CAMK1D	0.00982478	0.00197272	0.011412
GOTERM_BP_ALL	GO:0019219~regulation of nucleobase-containing compound metabolic process	21	51.2195	1.05361e-05	SBNO1, ZBTB7A, ZFP14, ZNF580, RBFOX3, CBX3, GABBR2, TOPORS, CTR9, FBXW7, NR1D1, ATN1, RB1CC1, JUND, CELF4, RTF1, NR2F6, MZF1, RYR2, PLCB1, CAMK1D	0.0149434	0.00250622	0.017402
GOTERM_BP_ALL	GO:0051252~regulation of RNA metabolic process	20	48.7805	1.29573e-05	SBNO1, ZBTB7A, ZFP14, ZNF580, RBFOX3, CBX3, TOPORS, CTR9, FBXW7, NR1D1, ATN1, RB1CC1, JUND, CELF4, RTF1, NR2F6, MZF1, RYR2, PLCB1, CAMK1D	0.0183458	0.00264167	0.0214006
GOTERM_BP_ALL	GO:0016070~RNA metabolic process	22	53.6585	1.72235e-05	SBNO1, ZBTB7A, RBM41, ZFP14, ZNF580, RBFOX3, CBX3, SSB, TOPORS, CTR9, FBXW7, NR1D1, ATN1, RB1CC1, JUND, RTF1, CELF4, NR2F6, MZF1, RYR2, PLCB1, CAMK1D	0.0243122	0.00307185	0.0284459
GOTERM_BP_ALL	GO:0031326~regulation of cellular biosynthetic process	21	51.2195	2.09736e-05	SBNO1, ZBTB7A, ZFP14, ZNF580, CBX3, GABBR2, TOPORS, CTR9, FBXW7, NR1D1, ATN1, RB1CC1, JUND, CELF4, RTF1, NR2F6, MZF1, RYR2, ORMDL3, PLCB1, CAMK1D	0.0295269	0.00332464	0.0346384
GOTERM_BP_ALL	GO:0090304~nucleic acid metabolic process	23	56.0976	2.22627e-05	SBNO1, ZBTB7A, RBM41, ZFP14, ZNF580, RBFOX3, CBX3, SSB, TOPORS, CTR9, BOD1L1, FBXW7, NR1D1, ATN1, RB1CC1, JUND, RTF1, CELF4, NR2F6, MZF1, RYR2, PLCB1, CAMK1D	0.0313131	0.00317633	0.036767
GOTERM_BP_ALL	GO:0009889~regulation of biosynthetic process	21	51.2195	2.56869e-05	SBNO1, ZBTB7A, ZFP14, ZNF580, CBX3, GABBR2, TOPORS, CTR9, FBXW7, NR1D1, ATN1, RB1CC1, JUND, CELF4, RTF1, NR2F6, MZF1, RYR2, ORMDL3, PLCB1, CAMK1D	0.0360415	0.00333144	0.0424209
GOTERM_BP_ALL	GO:2000113~negative regulation of cellular macromolecule biosynthetic process	12	29.2683	2.6774e-05	ZBTB7A, FBXW7, NR1D1, ATN1, JUND, RTF1, CELF4, NR2F6, MZF1, CBX3, PLCB1, CTR9	0.0375379	0.0031833	0.0442158

## Sheet: M11
Category	Term	Count	%	PValue	Genes	Bonferroni	Benjamini	FDR
GOTERM_BP_ALL	GO:0007399~nervous system development	12	41.3793	2.93264e-05	SEPT4, MAP4K4, METRN, SEPT2, MOBP, ANP32B, S100B, HIPK2, WNK1, MAP4, ZEB2, LPAR1	0.0337587	0.0337587	0.0472562

## Sheet: M22
Category	Term	Count	%	PValue	Genes	Bonferroni	Benjamini	FDR
GOTERM_CC_ALL	GO:0032991~macromolecular complex	18	94.7368	2.36864e-09	RPSA, EEF1A1, FAM96B, RPL13, NDUFB8, POLR2I, SHFM1, FBL, RPS18, NDUFS5, RPL31, ELOF1, RPLP0, RPL3, TCEB2, FAU, RPL5, ATP5I	3.93194e-07	3.93194e-07	2.87808e-06
GOTERM_BP_ALL	GO:0034660~ncRNA metabolic process	10	52.6316	2.07906e-09	RPSA, RPS18, RPL13, RPL31, RPLP0, POLR2I, RPL3, FAU, RPL5, FBL	1.02082e-06	1.02082e-06	2.98628e-06
GOTERM_MF_ALL	GO:0003723~RNA binding	12	63.1579	5.54941e-08	RPSA, EEF1A1, RPS18, RPL13, ELOF1, RPL31, RPLP0, TCEB2, RPL3, FAU, RPL5, FBL	5.4939e-06	5.4939e-06	6.14782e-05
GOTERM_BP_ALL	GO:0006396~RNA processing	10	52.6316	1.20995e-07	RPSA, RPS18, RPL13, RPL31, RPLP0, POLR2I, RPL3, FAU, RPL5, FBL	5.94066e-05	2.97037e-05	0.000173792
GOTERM_MF_ALL	GO:0044822~poly(A) RNA binding	10	52.6316	6.30771e-07	RPSA, EEF1A1, RPS18, RPL13, RPL31, RPLP0, RPL3, FAU, RPL5, FBL	6.24444e-05	3.12227e-05	0.000698787
GOTERM_CC_ALL	GO:0044446~intracellular organelle part	19	100	6.08177e-07	RPSA, EEF1A1, FAM96B, RPL13, NDUFB8, POLR2I, SHFM1, ROMO1, FBL, RPS18, NDUFS5, RPL31, ELOF1, RPLP0, RPL3, TCEB2, FAU, RPL5, ATP5I	0.000100952	5.04774e-05	0.00073898
GOTERM_CC_ALL	GO:0044422~organelle part	19	100	9.01847e-07	RPSA, EEF1A1, FAM96B, RPL13, NDUFB8, POLR2I, SHFM1, ROMO1, FBL, RPS18, NDUFS5, RPL31, ELOF1, RPLP0, RPL3, TCEB2, FAU, RPL5, ATP5I	0.000149696	4.9901e-05	0.00109581
GOTERM_BP_ALL	GO:0044085~cellular component biogenesis	14	73.6842	4.52963e-07	RPSA, FAM96B, RPL13, NDUFB8, SHFM1, FBL, NDUFS5, RPS18, RPL31, RPLP0, TCEB2, RPL3, FAU, RPL5	0.00022238	7.41321e-05	0.000650617
GOTERM_BP_ALL	GO:1901564~organonitrogen compound metabolic process	12	63.1579	2.75022e-06	RPSA, EEF1A1, RPS18, NDUFS5, NDUFB8, RPL13, RPL31, RPLP0, RPL3, FAU, RPL5, ATP5I	0.00134945	0.000337533	0.00395025
GOTERM_BP_ALL	GO:0006139~nucleobase-containing compound metabolic process	17	89.4737	2.78505e-06	RPSA, EEF1A1, RPL13, NDUFB8, POLR2I, SHFM1, FBL, RPS18, NDUFS5, RPL31, ELOF1, RPLP0, RPL3, TCEB2, FAU, RPL5, ATP5I	0.00136653	0.000273455	0.00400027
GOTERM_BP_ALL	GO:0046483~heterocycle metabolic process	17	89.4737	3.83975e-06	RPSA, EEF1A1, RPL13, NDUFB8, POLR2I, SHFM1, FBL, RPS18, NDUFS5, RPL31, ELOF1, RPLP0, RPL3, TCEB2, FAU, RPL5, ATP5I	0.00188355	0.000314171	0.00551514
GOTERM_BP_ALL	GO:1901566~organonitrogen compound biosynthetic process	10	52.6316	3.96967e-06	RPSA, EEF1A1, RPS18, RPL13, RPL31, RPLP0, RPL3, FAU, RPL5, ATP5I	0.00194721	0.000278406	0.00570174
GOTERM_BP_ALL	GO:0006725~cellular aromatic compound metabolic process	17	89.4737	4.31336e-06	RPSA, EEF1A1, RPL13, NDUFB8, POLR2I, SHFM1, FBL, RPS18, NDUFS5, RPL31, ELOF1, RPLP0, RPL3, TCEB2, FAU, RPL5, ATP5I	0.00211562	0.000264698	0.00619537
GOTERM_BP_ALL	GO:1901360~organic cyclic compound metabolic process	17	89.4737	6.80228e-06	RPSA, EEF1A1, RPL13, NDUFB8, POLR2I, SHFM1, FBL, RPS18, NDUFS5, RPL31, ELOF1, RPLP0, RPL3, TCEB2, FAU, RPL5, ATP5I	0.00333436	0.000371035	0.0097701
GOTERM_BP_ALL	GO:0046907~intracellular transport	10	52.6316	1.3444e-05	RPSA, RPS18, RPL13, RPL31, RPLP0, SHFM1, RPL3, FAU, RPL5, ATP5I	0.00657929	0.000659885	0.0193087
GOTERM_MF_ALL	GO:0003676~nucleic acid binding	13	68.4211	7.24144e-05	RPSA, EEF1A1, RPS18, RPL13, ELOF1, RPL31, RPLP0, POLR2I, RPL3, TCEB2, FAU, RPL5, FBL	0.00714365	0.00238691	0.0801939
GOTERM_BP_ALL	GO:0034641~cellular nitrogen compound metabolic process	17	89.4737	1.57552e-05	RPSA, EEF1A1, RPL13, NDUFB8, POLR2I, SHFM1, FBL, RPS18, NDUFS5, RPL31, ELOF1, RPLP0, RPL3, TCEB2, FAU, RPL5, ATP5I	0.007706	0.000703012	0.0226278
GOTERM_BP_ALL	GO:0006807~nitrogen compound metabolic process	17	89.4737	4.18046e-05	RPSA, EEF1A1, RPL13, NDUFB8, POLR2I, SHFM1, FBL, RPS18, NDUFS5, RPL31, ELOF1, RPLP0, RPL3, TCEB2, FAU, RPL5, ATP5I	0.0203172	0.00170908	0.0600298
GOTERM_CC_ALL	GO:0031981~nuclear lumen	12	63.1579	0.000137402	RPSA, EEF1A1, FAM96B, RPS18, ELOF1, POLR2I, SHFM1, TCEB2, RPL3, FAU, RPL5, FBL	0.0225521	0.00568633	0.166826
GOTERM_CC_ALL	GO:0031974~membrane-enclosed lumen	13	68.4211	0.000183127	RPSA, EEF1A1, RPS18, FAM96B, NDUFS5, ELOF1, SHFM1, POLR2I, RPL3, TCEB2, FAU, RPL5, FBL	0.0299443	0.00606192	0.222286
GOTERM_BP_ALL	GO:0051649~establishment of localization in cell	10	52.6316	8.53277e-05	RPSA, RPS18, RPL13, RPL31, RPLP0, SHFM1, RPL3, FAU, RPL5, ATP5I	0.0410321	0.00321771	0.122492
