# Supplementary material for: Commonality in dysregulated expression of gene sets in cortical brains of individuals with autism, schizophrenia, and bipolar disorder
Source: Transl Psychiatry. 2019 May 24;9:152. doi: 10.1038/s41398-019-0488-4 (PMC6534650; doi:10.1038/s41398-019-0488-4)
Supplement: Supplementary file 4 — Supplementary Table 3 [file 41398_2019_488_MOESM4_ESM.xlsx]

## Sheet: Sheet1
Supplementary Table 3
Gene sets identified by SSMD method		Gene sets identified by WGCNA
Gene Set	Shared by	Module ID	GO term	Shared by
GO_AMINO_ACID_TRANSMEMBRANE_TRANSPORTER_ACTIVITY	AUT, SCZ	M1	GO:0097458~neuron part	AUT, SCZ, BPD
GO_REGULATION_OF_OXIDATIVE_STRESS_INDUCED_INTRINSIC_APOPTOTIC_SIGNALING_PATHWAY	AUT, SCZ	M1	GO:0045202~synapse	AUT, SCZ, BPD
GO_NEGATIVE_REGULATION_OF_OXIDATIVE_STRESS_INDUCED_INTRINSIC_APOPTOTIC_SIGNALING_PATHWAY	AUT, SCZ	M1	GO:0043005~neuron projection	AUT, SCZ, BPD
REACTOME_GLYCOLYSIS	AUT, SCZ	M1	GO:0044456~synapse part	AUT, SCZ, BPD
GO_NEUTRAL_AMINO_ACID_TRANSPORT	AUT, SCZ	M1	GO:0099537~trans-synaptic signaling	AUT, SCZ, BPD
REACTOME_NEUROTRANSMITTER_RELEASE_CYCLE	AUT, SCZ	M1	GO:0099536~synaptic signaling	AUT, SCZ, BPD
REACTOME_JNK_C_JUN_KINASES_PHOSPHORYLATION_AND_ACTIVATION_MEDIATED_BY_ACTIVATED_HUMAN_TAK1	AUT, SCZ	M1	GO:0007268~chemical synaptic transmission	AUT, SCZ, BPD
BIOCARTA_NDKDYNAMIN_PATHWAY	AUT, SCZ	M1	GO:0098916~anterograde trans-synaptic signaling	AUT, SCZ, BPD
GO_NEGATIVE_REGULATION_OF_CATECHOLAMINE_SECRETION	AUT, SCZ	M1	GO:0098793~presynapse	AUT, SCZ, BPD
GO_POSITIVE_REGULATION_OF_NITRIC_OXIDE_SYNTHASE_BIOSYNTHETIC_PROCESS	AUT, SCZ	M1	GO:0030424~axon	AUT, SCZ, BPD
GO_REGULATION_OF_NITRIC_OXIDE_SYNTHASE_BIOSYNTHETIC_PROCESS	AUT, SCZ	M2	GO:0005912~adherens junction	AUT, SCZ, BPD
KEGG_PRION_DISEASES	AUT, SCZ	M2	GO:0022610~biological adhesion	AUT, SCZ, BPD
GO_L_AMINO_ACID_TRANSMEMBRANE_TRANSPORTER_ACTIVITY	AUT, SCZ	M2	GO:0070161~anchoring junction	AUT, SCZ, BPD
GO_L_AMINO_ACID_TRANSPORT	AUT, SCZ	M2	GO:0007155~cell adhesion	AUT, SCZ, BPD
REACTOME_AMINO_ACID_TRANSPORT_ACROSS_THE_PLASMA_MEMBRANE	AUT, SCZ	M2	GO:0048468~cell development	AUT, SCZ, BPD
GO_GLUTAMATE_SECRETION	AUT, SCZ	M2	GO:0048856~anatomical structure development	AUT, SCZ, BPD
ST_PAC1_RECEPTOR_PATHWAY	AUT, SCZ	M2	GO:0007399~nervous system development	AUT, SCZ, BPD
GO_INHIBITORY_SYNAPSE	AUT, SCZ	M2	GO:0030054~cell junction	AUT, SCZ, BPD
GO_SYNAPTIC_VESICLE_RECYCLING	AUT, SCZ	M2	GO:0070062~extracellular exosome	AUT, SCZ, BPD
GO_SYNAPTIC_VESICLE_ENDOCYTOSIS	AUT, SCZ	M2	GO:0032502~developmental process	AUT, SCZ, BPD
GO_RESPONSE_TO_COLD	AUT, SCZ	M3	GO:0098798~mitochondrial protein complex	AUT, SCZ
GO_CAMP_BIOSYNTHETIC_PROCESS	AUT, BPD	M3	GO:0031966~mitochondrial membrane	AUT, SCZ
GO_CELL_ACTIVATION_INVOLVED_IN_IMMUNE_RESPONSE	AUT, BPD	M3	GO:0005740~mitochondrial envelope	AUT, SCZ
GO_LYMPHOCYTE_ACTIVATION_INVOLVED_IN_IMMUNE_RESPONSE	AUT, BPD	M3	GO:0044429~mitochondrial part	AUT, SCZ
GO_LYMPHOCYTE_CHEMOTAXIS	AUT, BPD	M3	GO:0044455~mitochondrial membrane part	AUT, SCZ
GO_POSITIVE_REGULATION_OF_WOUND_HEALING	SCZ, BPD	M3	GO:0005743~mitochondrial inner membrane	AUT, SCZ
GO_DE_NOVO_POSTTRANSLATIONAL_PROTEIN_FOLDING	AUT, SCZ, BPD	M3	GO:0019866~organelle inner membrane	AUT, SCZ
GO_DE_NOVO_PROTEIN_FOLDING	AUT, SCZ, BPD	M3	GO:0005739~mitochondrion	AUT, SCZ
GO_PROTEIN_TARGETING_TO_PLASMA_MEMBRANE	AUT, SCZ, BPD	M3	GO:0098796~membrane protein complex	AUT, SCZ
PID_LPA4_PATHWAY	AUT, SCZ, BPD	M3	GO:0031967~organelle envelope	AUT, SCZ
		M4	GO:0044822~poly(A) RNA binding	AUT, SCZ, BPD
		M4	GO:0044428~nuclear part	AUT, SCZ, BPD
		M4	GO:0003723~RNA binding	AUT, SCZ, BPD
		M4	GO:0031981~nuclear lumen	AUT, SCZ, BPD
		M4	GO:0003676~nucleic acid binding	AUT, SCZ, BPD
		M4	GO:0090304~nucleic acid metabolic process	AUT, SCZ, BPD
		M4	GO:0005654~nucleoplasm	AUT, SCZ, BPD
		M4	GO:0016070~RNA metabolic process	AUT, SCZ, BPD
		M4	GO:0070013~intracellular organelle lumen	AUT, SCZ, BPD
		M4	GO:0010467~gene expression	AUT, SCZ, BPD
		M8	GO:0031327~negative regulation of cellular biosynthetic process	SCZ, BPD
		M8	GO:0009890~negative regulation of biosynthetic process	SCZ, BPD
		M8	GO:0051172~negative regulation of nitrogen compound metabolic process	SCZ, BPD
		M8	GO:0045934~negative regulation of nucleobase-containing compound metabolic process	SCZ, BPD
		M8	GO:0051171~regulation of nitrogen compound metabolic process	SCZ, BPD
		M8	GO:0019219~regulation of nucleobase-containing compound metabolic process	SCZ, BPD
		M8	GO:0051252~regulation of RNA metabolic process	SCZ, BPD
		M8	GO:0016070~RNA metabolic process	SCZ, BPD
		M8	GO:0031326~regulation of cellular biosynthetic process	SCZ, BPD
		M8	GO:0090304~nucleic acid metabolic process	SCZ, BPD
		M11	GO:0007399~nervous system development	AUT, SCZ, BPD
		M22	GO:0032991~macromolecular complex	AUT, SCZ
		M22	GO:0034660~ncRNA metabolic process	AUT, SCZ
		M22	GO:0003723~RNA binding	AUT, SCZ
		M22	GO:0006396~RNA processing	AUT, SCZ
		M22	GO:0044822~poly(A) RNA binding	AUT, SCZ
		M22	GO:0044446~intracellular organelle part	AUT, SCZ
		M22	GO:0044422~organelle part	AUT, SCZ
		M22	GO:0044085~cellular component biogenesis	AUT, SCZ
		M22	GO:1901564~organonitrogen compound metabolic process	AUT, SCZ
		M22	GO:0006139~nucleobase-containing compound metabolic process	AUT, SCZ

## Sheet: Sheet2
Functions of overlapping genes between SSMD method and WGCNA
Category	Term	Count	%	PValue	Genes	Bonferroni	Benjamini	FDR
GOTERM_CC_ALL	GO:0098793~presynapse	17	33.3333	2.10399e-17	STON2, RAB3A, SNCA, STXBP1, BSN, SYT7, SLC6A17, AMPH, SLC17A7, SLC32A1, GAD2, NTRK2, DNAJC5, GAD1, SNAP25, DNM1, AP2M1	6.92212e-15	6.92212e-15	2.8511e-14
GOTERM_CC_ALL	GO:0097458~neuron part	26	50.9804	6.38106e-16	STON2, RAB3A, SNCA, PINK1, SYT7, AMPH, SLC32A1, PACSIN1, GAD2, SLC1A3, ENO2, DNAJC5, GAD1, SNAP25, AP2M1, MAP2K4, STXBP1, BSN, SLC6A17, RPS6, SLC17A7, MAPK1, NTRK2, CALM3, DNM1, CALM1	2.19158e-13	1.09579e-13	8.99281e-13
GOTERM_BP_ALL	GO:0099536~synaptic signaling	21	41.1765	1.57264e-16	RAB3A, SNCA, STXBP1, BSN, PINK1, SYT7, PRKCE, VGF, AMPH, SLC17A7, SLC32A1, MAPK1, GAD2, SLC1A3, GLS, NTRK2, PPP3CB, DNAJC5, GAD1, SNAP25, DNM1	2.79998e-13	2.79998e-13	1.9984e-13
GOTERM_BP_ALL	GO:0098916~anterograde trans-synaptic signaling	21	41.1765	1.57264e-16	RAB3A, SNCA, STXBP1, BSN, PINK1, SYT7, PRKCE, VGF, AMPH, SLC17A7, SLC32A1, MAPK1, GAD2, SLC1A3, GLS, NTRK2, PPP3CB, DNAJC5, GAD1, SNAP25, DNM1	2.79998e-13	2.79998e-13	1.9984e-13
GOTERM_BP_ALL	GO:0007268~chemical synaptic transmission	21	41.1765	1.57264e-16	RAB3A, SNCA, STXBP1, BSN, PINK1, SYT7, PRKCE, VGF, AMPH, SLC17A7, SLC32A1, MAPK1, GAD2, SLC1A3, GLS, NTRK2, PPP3CB, DNAJC5, GAD1, SNAP25, DNM1	2.79998e-13	2.79998e-13	1.9984e-13
GOTERM_BP_ALL	GO:0099537~trans-synaptic signaling	21	41.1765	1.57264e-16	RAB3A, SNCA, STXBP1, BSN, PINK1, SYT7, PRKCE, VGF, AMPH, SLC17A7, SLC32A1, MAPK1, GAD2, SLC1A3, GLS, NTRK2, PPP3CB, DNAJC5, GAD1, SNAP25, DNM1	2.79998e-13	2.79998e-13	1.9984e-13
GOTERM_CC_ALL	GO:0043005~neuron projection	22	43.1373	2.03737e-14	STON2, RAB3A, SNCA, MAP2K4, STXBP1, BSN, PINK1, SYT7, RPS6, SLC17A7, SLC32A1, MAPK1, GAD2, PACSIN1, SLC1A3, NTRK2, CALM3, DNAJC5, SNAP25, DNM1, CALM1, AP2M1	6.72085e-12	2.24032e-12	2.76779e-11
GOTERM_CC_ALL	GO:0008021~synaptic vesicle	12	23.5294	3.59803e-14	SLC17A7, STON2, SLC32A1, RAB3A, GAD2, SNCA, DNAJC5, SYT7, SLC6A17, SNAP25, DNM1, AMPH	1.18345e-11	2.95863e-12	4.87499e-11
GOTERM_CC_ALL	GO:0070382~exocytic vesicle	12	23.5294	1.15577e-13	SLC17A7, STON2, SLC32A1, RAB3A, GAD2, SNCA, DNAJC5, SYT7, SLC6A17, SNAP25, DNM1, AMPH	3.80239e-11	7.60481e-12	1.56619e-10
GOTERM_CC_ALL	GO:0030424~axon	16	31.3725	2.15748e-13	RAB3A, SNCA, MAP2K4, STXBP1, PINK1, BSN, SYT7, SLC17A7, SLC32A1, MAPK1, GAD2, PACSIN1, NTRK2, DNAJC5, DNM1, AP2M1	7.09707e-11	1.18284e-11	2.92311e-10
GOTERM_BP_ALL	GO:0007267~cell-cell signaling	26	50.9804	8.9173e-14	RAB3A, SNCA, PINK1, SYT7, VGF, KANK1, AMPH, SLC32A1, GAD2, SLC1A3, PPP3CB, DNAJC5, GAD1, SNAP25, AP2M1, STXBP1, BSN, PFKM, PRKCE, SLC17A7, MAPK1, GLS, NTRK2, CALM3, DNM1, CALM1	2.24839e-10	1.12419e-10	1.5743e-10
GOTERM_BP_ALL	GO:0032940~secretion by cell	22	43.1373	1.00104e-13	RAB3A, SNCA, STXBP1, PINK1, SYT7, PFKM, PRKCE, VGF, S100A13, SLC17A7, SLC32A1, GAD2, SLC1A3, RASGRP1, GLS, NTRK2, PPP3CB, CALM3, DNAJC5, GAD1, SNAP25, CALM1	2.52558e-10	8.41861e-11	1.76836e-10
GOTERM_CC_ALL	GO:0042995~cell projection	26	50.9804	1.20506e-12	STON2, RAB3A, SNCA, PINK1, SYT7, KANK1, SLC32A1, GAD2, PACSIN1, SLC1A3, DNAJC5, SNAP25, AP2M1, MAP2K4, STXBP1, BSN, PFKM, RPS6, SLC17A7, MAPK1, NME1, NTRK2, CALM3, DNM1, MYLK, CALM1	3.96457e-10	5.66367e-11	1.63294e-09
GOTERM_CC_ALL	GO:0044444~cytoplasmic part	47	92.1569	1.32422e-12	STON2, SLC27A1, RAB3A, PPP2R5D, SNCA, PINK1, ITPKB, SYT7, VGF, UBQLN1, AMPH, SLC32A1, SERINC3, GAD2, TPI1, PACSIN1, FBXW7, RASGRP1, SLC25A22, PPP3CB, ENO2, DNAJC5, GAD1, SNAP25, AP2M1, MAP2K1, MAP2K4, STXBP1, BSN, PFKM, SLC6A17, PRKCE, RPS6, S100A13, SLC7A11, SLC17A7, MAPK1, NME1, GLS, NTRK2, MAPK9, CALM3, PCSK1N, PGK1, DNM1, MYLK, CALM1	4.35686e-10	5.44608e-11	1.79451e-09
GOTERM_BP_ALL	GO:0006810~transport	40	78.4314	2.11445e-13	STON2, SLC27A1, RAB3A, SNCA, PINK1, SYT7, UBQLN1, VGF, KANK1, AMPH, SLC32A1, SERINC3, GAD2, PACSIN1, FBXW7, SLC1A3, RASGRP1, SLC25A22, PPP3CB, DNAJC5, GAD1, SNAP25, AP2M1, MAP2K1, STXBP1, PFKM, SLC6A17, PRKCE, RPS6, S100A13, SLC7A11, SLC17A7, MAPK1, NME1, GLS, NTRK2, CALM3, DNM1, MYLK, CALM1	5.33397e-10	1.33349e-10	3.73479e-10
GOTERM_BP_ALL	GO:1902578~single-organism localization	36	70.5882	2.70785e-13	STON2, SLC27A1, RAB3A, SNCA, PINK1, SYT7, UBQLN1, VGF, KANK1, SLC32A1, SERINC3, GAD2, PACSIN1, SLC1A3, RASGRP1, SLC25A22, PPP3CB, DNAJC5, GAD1, SNAP25, AP2M1, STXBP1, PFKM, SLC6A17, PRKCE, RPS6, S100A13, SLC7A11, SLC17A7, MAPK1, GLS, NTRK2, CALM3, DNM1, MYLK, CALM1	6.82916e-10	1.36583e-10	4.78162e-10
GOTERM_BP_ALL	GO:0044765~single-organism transport	35	68.6275	4.01018e-13	STON2, SLC27A1, RAB3A, SNCA, PINK1, SYT7, UBQLN1, VGF, KANK1, SLC32A1, SERINC3, GAD2, PACSIN1, SLC1A3, RASGRP1, SLC25A22, PPP3CB, DNAJC5, GAD1, SNAP25, STXBP1, PFKM, SLC6A17, PRKCE, RPS6, S100A13, SLC7A11, SLC17A7, MAPK1, GLS, NTRK2, CALM3, DNM1, MYLK, CALM1	1.01135e-09	1.68559e-10	7.08134e-10
GOTERM_CC_ALL	GO:0044456~synapse part	17	33.3333	3.24811e-12	STON2, RAB3A, SNCA, STXBP1, BSN, SYT7, SLC6A17, AMPH, SLC17A7, SLC32A1, GAD2, NTRK2, DNAJC5, GAD1, SNAP25, DNM1, AP2M1	1.06861e-09	1.18735e-10	4.40143e-09
GOTERM_BP_ALL	GO:0051234~establishment of localization	40	78.4314	5.41841e-13	STON2, SLC27A1, RAB3A, SNCA, PINK1, SYT7, UBQLN1, VGF, KANK1, AMPH, SLC32A1, SERINC3, GAD2, PACSIN1, FBXW7, SLC1A3, RASGRP1, SLC25A22, PPP3CB, DNAJC5, GAD1, SNAP25, AP2M1, MAP2K1, STXBP1, PFKM, SLC6A17, PRKCE, RPS6, S100A13, SLC7A11, SLC17A7, MAPK1, NME1, GLS, NTRK2, CALM3, DNM1, MYLK, CALM1	1.36639e-09	1.95199e-10	9.56724e-10
GOTERM_CC_ALL	GO:0045202~synapse	18	35.2941	7.13155e-12	STON2, RAB3A, SNCA, STXBP1, BSN, SYT7, SLC6A17, AMPH, SLC17A7, SLC32A1, GAD2, PACSIN1, NTRK2, DNAJC5, GAD1, SNAP25, DNM1, AP2M1	2.34627e-09	2.34627e-10	9.66387e-09
GOTERM_BP_ALL	GO:0046903~secretion	22	43.1373	1.2018e-12	RAB3A, SNCA, STXBP1, PINK1, SYT7, PFKM, PRKCE, VGF, S100A13, SLC17A7, SLC32A1, GAD2, SLC1A3, RASGRP1, GLS, NTRK2, PPP3CB, CALM3, DNAJC5, GAD1, SNAP25, CALM1	3.03098e-09	3.78873e-10	2.12224e-09
GOTERM_CC_ALL	GO:0044463~cell projection part	19	37.2549	2.64559e-11	RAB3A, SNCA, MAP2K4, STXBP1, BSN, SYT7, PFKM, KANK1, SLC32A1, MAPK1, PACSIN1, NME1, NTRK2, CALM3, DNAJC5, SNAP25, DNM1, AP2M1, CALM1	8.70401e-09	7.91273e-10	3.58503e-08
GOTERM_CC_ALL	GO:0044306~neuron projection terminus	10	19.6078	4.96357e-11	SLC32A1, RAB3A, PACSIN1, NTRK2, SNCA, STXBP1, BSN, DNAJC5, SYT7, AP2M1	1.63302e-08	1.36085e-09	6.7261e-08
GOTERM_BP_ALL	GO:0051179~localization	42	82.3529	1.07e-11	STON2, SLC27A1, RAB3A, SNCA, PINK1, CX3CL1, SYT7, VGF, UBQLN1, KANK1, AMPH, SLC32A1, SERINC3, GAD2, PACSIN1, FBXW7, SLC1A3, RASGRP1, SLC25A22, PPP3CB, DNAJC5, GAD1, SNAP25, AP2M1, MAP2K1, STXBP1, BSN, PFKM, SLC6A17, PRKCE, RPS6, S100A13, SLC7A11, SLC17A7, MAPK1, NME1, GLS, NTRK2, CALM3, DNM1, MYLK, CALM1	2.69854e-08	2.99838e-09	1.88947e-08
GOTERM_BP_ALL	GO:0006836~neurotransmitter transport	12	23.5294	1.09745e-11	SLC17A7, SLC32A1, RAB3A, GAD2, SLC1A3, SNCA, STXBP1, DNAJC5, SYT7, SLC6A17, GAD1, SNAP25	2.76778e-08	2.76778e-09	1.93795e-08
GOTERM_CC_ALL	GO:0005829~cytosol	31	60.7843	1.08995e-10	RAB3A, PPP2R5D, SNCA, PINK1, ITPKB, SYT7, GAD2, TPI1, PACSIN1, FBXW7, RASGRP1, ENO2, PPP3CB, SNAP25, AP2M1, MAP2K1, MAP2K4, STXBP1, PFKM, PRKCE, RPS6, S100A13, MAPK1, NME1, GLS, NTRK2, MAPK9, CALM3, PGK1, MYLK, CALM1	3.58593e-08	2.7584e-09	1.47698e-07
GOTERM_CC_ALL	GO:0030133~transport vesicle	13	25.4902	1.15271e-10	SLC17A7, STON2, SLC32A1, RAB3A, GAD2, SNCA, DNAJC5, SYT7, SLC6A17, VGF, SNAP25, DNM1, AMPH	3.79241e-08	2.70886e-09	1.56202e-07
GOTERM_BP_ALL	GO:0046942~carboxylic acid transport	13	25.4902	2.04465e-11	SLC17A7, SLC32A1, SERINC3, RAB3A, SLC27A1, SLC1A3, GLS, NTRK2, SLC25A22, STXBP1, SLC6A17, SNAP25, SLC7A11	5.15662e-08	4.68783e-09	3.61057e-08
GOTERM_CC_ALL	GO:0099503~secretory vesicle	14	27.451	2.60394e-10	STON2, RAB3A, SNCA, STXBP1, SLC6A17, SYT7, AMPH, SLC17A7, SLC32A1, GAD2, DNAJC5, PCSK1N, SNAP25, DNM1	8.56695e-08	5.7113e-09	3.52858e-07
GOTERM_BP_ALL	GO:0051649~establishment of localization in cell	26	50.9804	4.55707e-11	STON2, RAB3A, SNCA, PINK1, SYT7, KANK1, SLC32A1, FBXW7, PACSIN1, GAD2, RASGRP1, PPP3CB, DNAJC5, GAD1, SNAP25, AP2M1, MAP2K1, STXBP1, RPS6, PRKCE, S100A13, SLC17A7, MAPK1, CALM3, DNM1, CALM1	1.14929e-07	9.57743e-09	8.04715e-08
GOTERM_BP_ALL	GO:0099504~synaptic vesicle cycle	10	19.6078	4.778e-11	SLC17A7, STON2, RAB3A, PACSIN1, SNCA, STXBP1, DNAJC5, SYT7, SNAP25, DNM1	1.20501e-07	9.26932e-09	8.43729e-08
GOTERM_BP_ALL	GO:0015711~organic anion transport	13	25.4902	1.75039e-10	SLC17A7, SLC32A1, SERINC3, RAB3A, SLC27A1, SLC1A3, GLS, NTRK2, SLC25A22, STXBP1, SLC6A17, SNAP25, SLC7A11	4.41448e-07	3.1532e-08	3.09095e-07
GOTERM_CC_ALL	GO:0031982~vesicle	31	60.7843	1.36777e-09	STON2, RAB3A, ADCY1, SNCA, SYT7, UBQLN1, VGF, AMPH, SLC32A1, GAD2, TPI1, PACSIN1, ENO2, DNAJC5, GAD1, SNAP25, AP2M1, MAP2K1, STXBP1, SLC6A17, PFKM, S100A13, SLC17A7, MAPK1, NME1, CALM3, PGK1, PCSK1N, DNM1, MYLK, CALM1	4.49995e-07	2.81247e-08	1.85345e-06
GOTERM_BP_ALL	GO:0001505~regulation of neurotransmitter levels	11	21.5686	2.68455e-10	SLC17A7, SLC32A1, RAB3A, GAD2, SLC1A3, SNCA, STXBP1, DNAJC5, SYT7, GAD1, SNAP25	6.77043e-07	4.51362e-08	4.74054e-07
GOTERM_CC_ALL	GO:0005737~cytoplasm	49	96.0784	2.31903e-09	SLC27A1, ADCY1, PPP2R5D, SNCA, PINK1, ITPKB, SYT7, UBQLN1, VGF, KANK1, PACSIN1, SLC25A22, DNAJC5, STXBP1, BSN, PFKM, PRKCE, SLC7A11, MAPK1, NME1, MAPK9, STON2, RAB3A, AMPH, SERINC3, SLC32A1, FBXW7, TPI1, GAD2, RASGRP1, ENO2, PPP3CB, GAD1, SNAP25, AP2M1, MAP2K1, MAP2K4, SLC6A17, RPS6, S100A13, SLC17A7, GLS, NTRK2, CALM3, PGK1, PCSK1N, MYLK, DNM1, CALM1	7.62962e-07	4.48801e-08	3.14251e-06
GOTERM_CC_ALL	GO:0031988~membrane-bounded vesicle	30	58.8235	3.02848e-09	STON2, RAB3A, ADCY1, SNCA, SYT7, VGF, AMPH, SLC32A1, GAD2, TPI1, PACSIN1, ENO2, DNAJC5, GAD1, SNAP25, AP2M1, MAP2K1, STXBP1, SLC6A17, PFKM, S100A13, SLC17A7, MAPK1, NME1, CALM3, PGK1, PCSK1N, DNM1, MYLK, CALM1	9.96371e-07	5.5354e-08	4.10388e-06
GOTERM_CC_ALL	GO:0031410~cytoplasmic vesicle	19	37.2549	3.35832e-09	STON2, RAB3A, SNCA, STXBP1, SYT7, SLC6A17, UBQLN1, VGF, AMPH, SLC17A7, SLC32A1, GAD2, PACSIN1, DNAJC5, PCSK1N, GAD1, SNAP25, DNM1, AP2M1	1.10489e-06	5.8152e-08	4.55084e-06
GOTERM_CC_ALL	GO:0097708~intracellular vesicle	19	37.2549	3.44217e-09	STON2, RAB3A, SNCA, STXBP1, SYT7, SLC6A17, UBQLN1, VGF, AMPH, SLC17A7, SLC32A1, GAD2, PACSIN1, DNAJC5, PCSK1N, GAD1, SNAP25, DNM1, AP2M1	1.13247e-06	5.66236e-08	4.66446e-06
GOTERM_BP_ALL	GO:0050804~modulation of synaptic transmission	12	23.5294	4.78074e-10	MAPK1, RAB3A, SLC1A3, NTRK2, SNCA, PPP3CB, STXBP1, PINK1, SYT7, PRKCE, VGF, SNAP25	1.2057e-06	7.53564e-08	8.44212e-07
GOTERM_BP_ALL	GO:0044700~single organism signaling	41	80.3922	5.74309e-10	SLC27A1, RAB3A, ADCY1, PPP2R5D, SNCA, PINK1, ITPKB, CX3CL1, SYT7, UBQLN1, VGF, KANK1, AMPH, SLC32A1, SERINC3, GAD2, FBXW7, SLC1A3, RASGRP1, PPP3CB, DNAJC5, GAD1, SNAP25, AP2M1, MAP2K1, MAP2K4, STXBP1, BSN, PFKM, PRKCE, RPS6, S100A13, SLC17A7, MAPK1, GLS, NTRK2, MAPK9, CALM3, PCSK1N, DNM1, CALM1	1.44841e-06	8.52005e-08	1.01415e-06
GOTERM_BP_ALL	GO:0006820~anion transport	14	27.451	7.18981e-10	SLC27A1, RAB3A, SNCA, STXBP1, SLC6A17, SLC7A11, SLC17A7, SERINC3, SLC32A1, SLC1A3, GLS, SLC25A22, NTRK2, SNAP25	1.81327e-06	1.00737e-07	1.26962e-06
GOTERM_BP_ALL	GO:0023052~signaling	41	80.3922	7.69922e-10	SLC27A1, RAB3A, ADCY1, PPP2R5D, SNCA, PINK1, ITPKB, CX3CL1, SYT7, UBQLN1, VGF, KANK1, AMPH, SLC32A1, SERINC3, GAD2, FBXW7, SLC1A3, RASGRP1, PPP3CB, DNAJC5, GAD1, SNAP25, AP2M1, MAP2K1, MAP2K4, STXBP1, BSN, PFKM, PRKCE, RPS6, S100A13, SLC17A7, MAPK1, GLS, NTRK2, MAPK9, CALM3, PCSK1N, DNM1, CALM1	1.94174e-06	1.02197e-07	1.35958e-06
GOTERM_BP_ALL	GO:0007154~cell communication	41	80.3922	8.36043e-10	SLC27A1, RAB3A, ADCY1, PPP2R5D, SNCA, PINK1, ITPKB, CX3CL1, SYT7, UBQLN1, VGF, KANK1, AMPH, SLC32A1, SERINC3, GAD2, FBXW7, SLC1A3, RASGRP1, PPP3CB, DNAJC5, GAD1, SNAP25, AP2M1, MAP2K1, MAP2K4, STXBP1, BSN, PFKM, PRKCE, RPS6, S100A13, SLC17A7, MAPK1, GLS, NTRK2, MAPK9, CALM3, PCSK1N, DNM1, CALM1	2.1085e-06	1.05425e-07	1.47634e-06
GOTERM_CC_ALL	GO:0033267~axon part	10	19.6078	6.96257e-09	SLC32A1, RAB3A, PACSIN1, NTRK2, SNCA, STXBP1, DNAJC5, SYT7, DNM1, AP2M1	2.29068e-06	1.0908e-07	9.43493e-06
GOTERM_CC_ALL	GO:0016023~cytoplasmic, membrane-bounded vesicle	18	35.2941	7.31858e-09	STON2, RAB3A, SNCA, STXBP1, SYT7, SLC6A17, VGF, AMPH, SLC17A7, SLC32A1, GAD2, PACSIN1, DNAJC5, PCSK1N, GAD1, SNAP25, DNM1, AP2M1	2.40781e-06	1.09446e-07	9.91735e-06
GOTERM_CC_ALL	GO:0071944~cell periphery	35	68.6275	1.08072e-08	SLC27A1, RAB3A, ADCY1, SNCA, CX3CL1, SYT7, UBQLN1, KANK1, AMPH, SLC32A1, SERINC3, GAD2, PACSIN1, SLC1A3, RASGRP1, ENO2, PPP3CB, DNAJC5, GAD1, SNAP25, AP2M1, MAP2K1, STXBP1, BSN, PFKM, SLC6A17, PRKCE, SLC7A11, SLC17A7, MAPK1, NME1, NTRK2, CALM3, DNM1, CALM1	3.55556e-06	1.5459e-07	1.46447e-05
GOTERM_BP_ALL	GO:0023061~signal release	13	25.4902	2.43057e-09	RAB3A, SNCA, STXBP1, PFKM, SYT7, VGF, PRKCE, SLC32A1, GAD2, PPP3CB, DNAJC5, GAD1, SNAP25	6.12989e-06	2.919e-07	4.29205e-06
GOTERM_BP_ALL	GO:0016192~vesicle-mediated transport	21	41.1765	2.96291e-09	STON2, RAB3A, MAP2K1, SNCA, STXBP1, PINK1, SYT7, PRKCE, S100A13, AMPH, MAPK1, PACSIN1, NME1, RASGRP1, PPP3CB, CALM3, DNAJC5, SNAP25, DNM1, AP2M1, CALM1	7.47242e-06	3.39657e-07	5.23208e-06
GOTERM_BP_ALL	GO:0071702~organic substance transport	27	52.9412	3.29828e-09	SLC27A1, RAB3A, SNCA, PINK1, SYT7, VGF, KANK1, SERINC3, SLC32A1, FBXW7, SLC1A3, RASGRP1, SLC25A22, PPP3CB, SNAP25, AP2M1, STXBP1, SLC6A17, PFKM, PRKCE, RPS6, SLC7A11, S100A13, SLC17A7, MAPK1, GLS, NTRK2	8.31822e-06	3.61663e-07	5.8243e-06
GOTERM_CC_ALL	GO:0005886~plasma membrane	34	66.6667	3.03469e-08	SLC27A1, RAB3A, ADCY1, SNCA, CX3CL1, SYT7, UBQLN1, KANK1, AMPH, SLC32A1, SERINC3, GAD2, PACSIN1, SLC1A3, RASGRP1, ENO2, PPP3CB, DNAJC5, GAD1, SNAP25, AP2M1, MAP2K1, STXBP1, PFKM, SLC6A17, PRKCE, SLC7A11, SLC17A7, MAPK1, NME1, NTRK2, CALM3, DNM1, CALM1	9.98408e-06	4.16005e-07	4.11228e-05
GOTERM_BP_ALL	GO:0044707~single-multicellular organism process	39	76.4706	5.26624e-09	STON2, SLC27A1, RAB3A, ADCY1, PPP2R5D, SNCA, ITPKB, CX3CL1, SYT7, VGF, KANK1, SLC32A1, TPI1, PACSIN1, FBXW7, SLC1A3, RASGRP1, PPP3CB, SNAP25, AP2M1, MAP2K1, MAP2K4, STXBP1, BSN, SLC6A17, PRKCE, RPS6, S100A13, SLC7A11, SLC17A7, MAPK1, NME1, GLS, NTRK2, CALM3, PCSK1N, DNM1, MYLK, CALM1	1.32814e-05	5.53394e-07	9.29945e-06
GOTERM_BP_ALL	GO:0010647~positive regulation of cell communication	21	41.1765	5.92219e-09	MAP2K1, MAP2K4, SNCA, PINK1, ITPKB, CX3CL1, PFKM, PRKCE, S100A13, KANK1, SERINC3, MAPK1, FBXW7, SLC1A3, RASGRP1, NTRK2, PPP3CB, CALM3, MAPK9, SNAP25, CALM1	1.49357e-05	5.9743e-07	1.04578e-05
GOTERM_BP_ALL	GO:0023056~positive regulation of signaling	21	41.1765	6.46975e-09	MAP2K1, MAP2K4, SNCA, PINK1, ITPKB, CX3CL1, PFKM, PRKCE, S100A13, KANK1, SERINC3, MAPK1, FBXW7, SLC1A3, RASGRP1, NTRK2, PPP3CB, CALM3, MAPK9, SNAP25, CALM1	1.63166e-05	6.27565e-07	1.14247e-05
GOTERM_BP_ALL	GO:0051641~cellular localization	26	50.9804	7.39036e-09	STON2, RAB3A, SNCA, PINK1, SYT7, KANK1, SLC32A1, FBXW7, PACSIN1, GAD2, RASGRP1, PPP3CB, DNAJC5, GAD1, SNAP25, AP2M1, MAP2K1, STXBP1, RPS6, PRKCE, S100A13, SLC17A7, MAPK1, CALM3, DNM1, CALM1	1.86383e-05	6.90314e-07	1.30503e-05
GOTERM_CC_ALL	GO:0030659~cytoplasmic vesicle membrane	12	23.5294	7.01925e-08	SLC17A7, SLC32A1, RAB3A, GAD2, PACSIN1, SNCA, DNAJC5, SYT7, SLC6A17, GAD1, AP2M1, AMPH	2.30931e-05	9.23732e-07	9.51173e-05
GOTERM_BP_ALL	GO:0010646~regulation of cell communication	28	54.902	9.83452e-09	RAB3A, SNCA, PINK1, ITPKB, SYT7, CX3CL1, UBQLN1, VGF, KANK1, SERINC3, FBXW7, SLC1A3, RASGRP1, PPP3CB, SNAP25, AP2M1, MAP2K1, MAP2K4, STXBP1, PFKM, PRKCE, S100A13, MAPK1, NTRK2, CALM3, MAPK9, DNM1, CALM1	2.48024e-05	8.85809e-07	1.73664e-05
GOTERM_CC_ALL	GO:0012506~vesicle membrane	12	23.5294	9.70833e-08	SLC17A7, SLC32A1, RAB3A, GAD2, PACSIN1, SNCA, DNAJC5, SYT7, SLC6A17, GAD1, AP2M1, AMPH	3.19399e-05	1.22848e-06	0.000131557
GOTERM_BP_ALL	GO:0065008~regulation of biological quality	30	58.8235	1.40547e-08	SLC27A1, RAB3A, ADCY1, SNCA, PINK1, ITPKB, SYT7, VGF, KANK1, SLC32A1, GAD2, FBXW7, SLC1A3, PPP3CB, DNAJC5, GAD1, SNAP25, STXBP1, PFKM, PRKCE, RPS6, SLC7A11, S100A13, SLC17A7, MAPK1, NME1, NTRK2, CALM3, PCSK1N, CALM1	3.54452e-05	1.22227e-06	2.48186e-05
GOTERM_BP_ALL	GO:0023051~regulation of signaling	28	54.902	1.41785e-08	RAB3A, SNCA, PINK1, ITPKB, SYT7, CX3CL1, UBQLN1, VGF, KANK1, SERINC3, FBXW7, SLC1A3, RASGRP1, PPP3CB, SNAP25, AP2M1, MAP2K1, MAP2K4, STXBP1, PFKM, PRKCE, S100A13, MAPK1, NTRK2, CALM3, MAPK9, DNM1, CALM1	3.57575e-05	1.19194e-06	2.50373e-05
GOTERM_BP_ALL	GO:0071705~nitrogen compound transport	15	29.4118	1.526e-08	SNCA, PINK1, SYT7, PFKM, SLC6A17, PRKCE, VGF, SLC7A11, SLC17A7, SERINC3, SLC32A1, SLC1A3, SLC25A22, PPP3CB, SNAP25	3.8485e-05	1.24147e-06	2.6947e-05
GOTERM_BP_ALL	GO:0051650~establishment of vesicle localization	10	19.6078	3.46193e-08	STON2, RAB3A, PACSIN1, RASGRP1, SNCA, STXBP1, DNAJC5, SYT7, SNAP25, DNM1	8.73061e-05	2.72843e-06	6.11329e-05
GOTERM_MF_ALL	GO:0016301~kinase activity	15	29.4118	2.90013e-07	MAP2K1, MAP2K4, PINK1, ITPKB, PFKM, PRKCE, MAPK1, PACSIN1, NME1, NTRK2, CALM3, MAPK9, PGK1, MYLK, CALM1	0.000106429	0.000106429	0.00039944
GOTERM_CC_ALL	GO:0098805~whole membrane	17	33.3333	3.77539e-07	RAB3A, ADCY1, SNCA, PINK1, SYT7, SLC6A17, AMPH, SLC17A7, SLC32A1, MAPK1, GAD2, NME1, NTRK2, DNAJC5, PGK1, GAD1, AP2M1	0.000124203	4.60037e-06	0.000511599
GOTERM_BP_ALL	GO:0051648~vesicle localization	10	19.6078	5.2487e-08	STON2, RAB3A, PACSIN1, RASGRP1, SNCA, STXBP1, DNAJC5, SYT7, SNAP25, DNM1	0.000132364	4.01127e-06	9.26848e-05
GOTERM_BP_ALL	GO:0051049~regulation of transport	21	41.1765	6.85309e-08	STON2, RAB3A, MAP2K1, SNCA, STXBP1, PINK1, SYT7, PFKM, PRKCE, UBQLN1, KANK1, MAPK1, PACSIN1, FBXW7, RASGRP1, PPP3CB, CALM3, SNAP25, DNM1, MYLK, CALM1	0.00017282	5.08337e-06	0.000121016
GOTERM_CC_ALL	GO:0043227~membrane-bounded organelle	49	96.0784	6.30689e-07	SLC27A1, ADCY1, PPP2R5D, SNCA, PINK1, ITPKB, SYT7, UBQLN1, VGF, KANK1, PACSIN1, SLC25A22, DNAJC5, STXBP1, BSN, PFKM, PRKCE, SLC7A11, MAPK1, NME1, MAPK9, STON2, RAB3A, AMPH, SERINC3, SLC32A1, FBXW7, TPI1, GAD2, RASGRP1, ENO2, PPP3CB, GAD1, SNAP25, AP2M1, MAP2K1, MAP2K4, SLC6A17, RPS6, S100A13, SLC17A7, GLS, NTRK2, CALM3, PGK1, PCSK1N, MYLK, DNM1, CALM1	0.000207475	7.41057e-06	0.000854639
GOTERM_BP_ALL	GO:0006811~ion transport	19	37.2549	8.62401e-08	SLC27A1, RAB3A, SNCA, STXBP1, SLC6A17, PRKCE, UBQLN1, SLC7A11, SLC17A7, SERINC3, SLC32A1, SLC1A3, GLS, SLC25A22, NTRK2, CALM3, SNAP25, MYLK, CALM1	0.000217474	6.2142e-06	0.000152288
GOTERM_CC_ALL	GO:0044433~cytoplasmic vesicle part	12	23.5294	6.6692e-07	SLC17A7, SLC32A1, RAB3A, GAD2, PACSIN1, SNCA, DNAJC5, SYT7, SLC6A17, GAD1, AP2M1, AMPH	0.000219393	7.56607e-06	0.000903735
GOTERM_BP_ALL	GO:0016310~phosphorylation	23	45.098	9.65866e-08	SLC27A1, ADCY1, MAP2K1, SNCA, MAP2K4, PINK1, ITPKB, CX3CL1, PFKM, PRKCE, MAPK1, TPI1, FBXW7, NME1, RASGRP1, NTRK2, ENO2, PPP3CB, CALM3, MAPK9, PGK1, MYLK, CALM1	0.000243562	6.7664e-06	0.000170558
GOTERM_BP_ALL	GO:0044763~single-organism cellular process	51	100	1.41437e-07	SLC27A1, ADCY1, PPP2R5D, SNCA, PINK1, ITPKB, SYT7, UBQLN1, VGF, KANK1, PACSIN1, SLC1A3, SLC25A22, DNAJC5, STXBP1, BSN, PFKM, PRKCE, SLC7A11, MAPK1, NME1, MAPK9, STON2, RAB3A, CX3CL1, AMPH, SERINC3, SLC32A1, TPI1, FBXW7, GAD2, RASGRP1, ENO2, PPP3CB, SNAP25, GAD1, AP2M1, MAP2K1, MAP2K4, SLC6A17, RPS6, S100A13, SLC17A7, GLS, NTRK2, CALM3, PCSK1N, PGK1, MYLK, DNM1, CALM1	0.000356641	9.64061e-06	0.000249758
GOTERM_MF_ALL	GO:0019900~kinase binding	12	23.5294	1.01735e-06	MAPK1, MAP2K1, NME1, MAP2K4, STXBP1, CALM3, PINK1, PFKM, UBQLN1, RPS6, DNM1, CALM1	0.000373297	0.000186666	0.0014012
GOTERM_BP_ALL	GO:0045055~regulated exocytosis	10	19.6078	1.5337e-07	RAB3A, RASGRP1, PPP3CB, STXBP1, CALM3, DNAJC5, SYT7, SNAP25, S100A13, CALM1	0.000386725	1.01789e-05	0.00027083
GOTERM_BP_ALL	GO:0006887~exocytosis	11	21.5686	2.52974e-07	RAB3A, RASGRP1, SNCA, PPP3CB, STXBP1, CALM3, DNAJC5, SYT7, SNAP25, S100A13, CALM1	0.000637798	1.63589e-05	0.000446717
GOTERM_MF_ALL	GO:0016772~transferase activity, transferring phosphorus-containing groups	15	29.4118	1.82603e-06	MAP2K1, MAP2K4, PINK1, ITPKB, PFKM, PRKCE, MAPK1, PACSIN1, NME1, NTRK2, CALM3, MAPK9, PGK1, MYLK, CALM1	0.000669928	0.000223359	0.00251499
GOTERM_BP_ALL	GO:0051050~positive regulation of transport	15	29.4118	2.93274e-07	RAB3A, SNCA, STXBP1, PINK1, PFKM, SYT7, PRKCE, KANK1, FBXW7, RASGRP1, PPP3CB, CALM3, DNM1, MYLK, CALM1	0.000739363	1.84907e-05	0.000517879
GOTERM_BP_ALL	GO:0051656~establishment of organelle localization	11	21.5686	3.61693e-07	STON2, RAB3A, PACSIN1, RASGRP1, SNCA, STXBP1, DNAJC5, SYT7, SNAP25, DNM1, S100A13	0.000911774	2.22483e-05	0.000638698
GOTERM_BP_ALL	GO:1902580~single-organism cellular localization	16	31.3725	4.17652e-07	STON2, RAB3A, SNCA, STXBP1, SYT7, RPS6, KANK1, S100A13, MAPK1, PACSIN1, RASGRP1, PPP3CB, DNAJC5, SNAP25, DNM1, AP2M1	0.00105277	2.50787e-05	0.000737514
GOTERM_BP_ALL	GO:0032879~regulation of localization	23	45.098	6.14654e-07	STON2, RAB3A, MAP2K1, SNCA, STXBP1, PINK1, SYT7, CX3CL1, PFKM, PRKCE, UBQLN1, KANK1, MAPK1, PACSIN1, FBXW7, RASGRP1, PPP3CB, CALM3, SNAP25, DNM1, MYLK, CALM1, AP2M1	0.00154896	3.60496e-05	0.00108539
GOTERM_BP_ALL	GO:0060341~regulation of cellular localization	14	27.451	6.54212e-07	RAB3A, MAP2K1, SNCA, STXBP1, PINK1, PRKCE, KANK1, MAPK1, FBXW7, PPP3CB, CALM3, DNM1, CALM1, AP2M1	0.00164856	3.74976e-05	0.00115524
GOTERM_BP_ALL	GO:0032502~developmental process	35	68.6275	6.54865e-07	STON2, RAB3A, ADCY1, PPP2R5D, SNCA, PINK1, ITPKB, CX3CL1, VGF, KANK1, SLC32A1, TPI1, PACSIN1, FBXW7, SLC1A3, RASGRP1, PPP3CB, SNAP25, AP2M1, MAP2K1, MAP2K4, STXBP1, BSN, SLC6A17, RPS6, S100A13, SLC7A11, SLC17A7, MAPK1, NME1, NTRK2, CALM3, PGK1, MYLK, CALM1	0.00165021	3.67009e-05	0.00115639
GOTERM_CC_ALL	GO:0012505~endomembrane system	26	50.9804	6.54413e-06	STON2, RAB3A, SLC27A1, SNCA, SYT7, VGF, UBQLN1, AMPH, SERINC3, SLC32A1, PACSIN1, GAD2, RASGRP1, DNAJC5, SNAP25, AP2M1, MAP2K1, STXBP1, SLC6A17, PRKCE, SLC7A11, SLC17A7, MAPK1, NTRK2, PCSK1N, DNM1	0.00215071	7.17649e-05	0.00886753
GOTERM_BP_ALL	GO:0032501~multicellular organismal process	39	76.4706	9.38517e-07	STON2, SLC27A1, RAB3A, ADCY1, PPP2R5D, SNCA, ITPKB, CX3CL1, SYT7, VGF, KANK1, SLC32A1, TPI1, PACSIN1, FBXW7, SLC1A3, RASGRP1, PPP3CB, SNAP25, AP2M1, MAP2K1, MAP2K4, STXBP1, BSN, SLC6A17, PRKCE, RPS6, S100A13, SLC7A11, SLC17A7, MAPK1, NME1, GLS, NTRK2, CALM3, PCSK1N, DNM1, MYLK, CALM1	0.00236414	5.14539e-05	0.00165728
GOTERM_CC_ALL	GO:0048471~perinuclear region of cytoplasm	11	21.5686	7.56928e-06	SERINC3, GAD2, PACSIN1, NME1, SNCA, PINK1, PRKCE, UBQLN1, RPS6, SNAP25, S100A13	0.0024872	8.03291e-05	0.0102566
GOTERM_BP_ALL	GO:0045860~positive regulation of protein kinase activity	11	21.5686	1.0093e-06	MAPK1, SLC27A1, ADCY1, FBXW7, MAP2K1, RASGRP1, MAP2K4, SNCA, CALM3, PINK1, CALM1	0.00254223	5.41574e-05	0.00178228
GOTERM_BP_ALL	GO:0048731~system development	30	58.8235	1.12684e-06	STON2, RAB3A, ADCY1, PPP2R5D, ITPKB, CX3CL1, VGF, KANK1, SLC32A1, PACSIN1, FBXW7, SLC1A3, RASGRP1, PPP3CB, SNAP25, AP2M1, MAP2K1, MAP2K4, STXBP1, BSN, SLC6A17, RPS6, SLC7A11, SLC17A7, MAPK1, NME1, NTRK2, CALM3, MYLK, CALM1	0.00283785	5.92041e-05	0.00198982
GOTERM_MF_ALL	GO:0019899~enzyme binding	18	35.2941	7.99269e-06	RAB3A, MAP2K1, SNCA, MAP2K4, STXBP1, PINK1, PFKM, PRKCE, RPS6, UBQLN1, MAPK1, TPI1, FBXW7, NME1, PPP3CB, CALM3, DNM1, CALM1	0.00292903	0.000733063	0.0110079
GOTERM_BP_ALL	GO:0048856~anatomical structure development	34	66.6667	1.30315e-06	STON2, RAB3A, ADCY1, PPP2R5D, PINK1, ITPKB, CX3CL1, VGF, KANK1, SLC32A1, TPI1, PACSIN1, FBXW7, SLC1A3, RASGRP1, PPP3CB, SNAP25, AP2M1, MAP2K1, MAP2K4, STXBP1, BSN, SLC6A17, RPS6, S100A13, SLC7A11, SLC17A7, MAPK1, NME1, NTRK2, CALM3, PGK1, MYLK, CALM1	0.00328114	6.70699e-05	0.00230115
GOTERM_BP_ALL	GO:0001934~positive regulation of protein phosphorylation	14	27.451	1.35974e-06	SLC27A1, ADCY1, MAP2K1, SNCA, MAP2K4, PINK1, CX3CL1, PRKCE, MAPK1, FBXW7, RASGRP1, NTRK2, CALM3, CALM1	0.0034234	6.85831e-05	0.00240109
GOTERM_BP_ALL	GO:0051640~organelle localization	11	21.5686	1.44403e-06	STON2, RAB3A, PACSIN1, RASGRP1, SNCA, STXBP1, DNAJC5, SYT7, SNAP25, DNM1, S100A13	0.00363521	7.1406e-05	0.00254992
GOTERM_BP_ALL	GO:0006796~phosphate-containing compound metabolic process	25	49.0196	1.66607e-06	SLC27A1, ADCY1, PPP2R5D, SNCA, PINK1, ITPKB, CX3CL1, SERINC3, FBXW7, TPI1, RASGRP1, PPP3CB, ENO2, MAP2K1, MAP2K4, PFKM, PRKCE, MAPK1, NME1, NTRK2, CALM3, MAPK9, PGK1, MYLK, CALM1	0.00419301	8.0801e-05	0.002942
GOTERM_BP_ALL	GO:0006793~phosphorus metabolic process	25	49.0196	1.72737e-06	SLC27A1, ADCY1, PPP2R5D, SNCA, PINK1, ITPKB, CX3CL1, SERINC3, FBXW7, TPI1, RASGRP1, PPP3CB, ENO2, MAP2K1, MAP2K4, PFKM, PRKCE, MAPK1, NME1, NTRK2, CALM3, MAPK9, PGK1, MYLK, CALM1	0.00434695	8.21934e-05	0.00305025
GOTERM_BP_ALL	GO:1902533~positive regulation of intracellular signal transduction	14	27.451	1.85253e-06	MAP2K1, MAP2K4, PINK1, ITPKB, CX3CL1, PRKCE, S100A13, SERINC3, MAPK1, FBXW7, RASGRP1, NTRK2, CALM3, CALM1	0.00466119	8.65165e-05	0.00327126
GOTERM_BP_ALL	GO:0033674~positive regulation of kinase activity	11	21.5686	1.92909e-06	MAPK1, SLC27A1, ADCY1, FBXW7, MAP2K1, RASGRP1, MAP2K4, SNCA, CALM3, PINK1, CALM1	0.00485335	8.84537e-05	0.00340645
GOTERM_MF_ALL	GO:0016773~phosphotransferase activity, alcohol group as acceptor	12	23.5294	1.43333e-05	MAPK1, MAP2K1, NTRK2, MAP2K4, CALM3, MAPK9, PINK1, ITPKB, PFKM, PRKCE, MYLK, CALM1	0.00524656	0.00105152	0.0197398
GOTERM_CC_ALL	GO:0043226~organelle	49	96.0784	1.6531e-05	SLC27A1, ADCY1, PPP2R5D, SNCA, PINK1, ITPKB, SYT7, UBQLN1, VGF, KANK1, PACSIN1, SLC25A22, DNAJC5, STXBP1, BSN, PFKM, PRKCE, SLC7A11, MAPK1, NME1, MAPK9, STON2, RAB3A, AMPH, SERINC3, SLC32A1, FBXW7, TPI1, GAD2, RASGRP1, ENO2, PPP3CB, GAD1, SNAP25, AP2M1, MAP2K1, MAP2K4, SLC6A17, RPS6, S100A13, SLC17A7, GLS, NTRK2, CALM3, PGK1, PCSK1N, MYLK, DNM1, CALM1	0.00542397	0.000169946	0.0223987
GOTERM_BP_ALL	GO:1901564~organonitrogen compound metabolic process	21	41.1765	2.1813e-06	SLC27A1, ADCY1, MAP2K1, SNCA, PINK1, PFKM, RPS6, SERINC3, MAPK1, GAD2, TPI1, SLC1A3, NME1, GLS, SLC25A22, ENO2, CALM3, PGK1, PCSK1N, GAD1, CALM1	0.00548614	9.82317e-05	0.00385181
GOTERM_BP_ALL	GO:0042327~positive regulation of phosphorylation	14	27.451	2.27315e-06	SLC27A1, ADCY1, MAP2K1, SNCA, MAP2K4, PINK1, CX3CL1, PRKCE, MAPK1, FBXW7, RASGRP1, NTRK2, CALM3, CALM1	0.00571648	0.000100572	0.00401399
GOTERM_CC_ALL	GO:0043231~intracellular membrane-bounded organelle	45	88.2353	1.88962e-05	STON2, SLC27A1, RAB3A, ADCY1, PPP2R5D, SNCA, PINK1, ITPKB, SYT7, UBQLN1, VGF, KANK1, AMPH, SLC32A1, SERINC3, GAD2, TPI1, PACSIN1, FBXW7, RASGRP1, SLC25A22, PPP3CB, DNAJC5, GAD1, SNAP25, AP2M1, MAP2K1, MAP2K4, STXBP1, BSN, SLC6A17, PRKCE, RPS6, S100A13, SLC7A11, SLC17A7, MAPK1, NME1, GLS, NTRK2, MAPK9, CALM3, PCSK1N, DNM1, CALM1	0.00619763	0.000188373	0.0256031
GOTERM_BP_ALL	GO:0048584~positive regulation of response to stimulus	20	39.2157	2.4891e-06	MAP2K1, SNCA, MAP2K4, PINK1, ITPKB, CX3CL1, PRKCE, UBQLN1, S100A13, KANK1, SERINC3, MAPK1, FBXW7, RASGRP1, NTRK2, PPP3CB, CALM3, MAPK9, MYLK, CALM1	0.00625785	0.000108227	0.00439531
GOTERM_BP_ALL	GO:0048522~positive regulation of cellular process	31	60.7843	2.68347e-06	SLC27A1, RAB3A, ADCY1, SNCA, PINK1, ITPKB, CX3CL1, SYT7, UBQLN1, KANK1, SERINC3, PACSIN1, FBXW7, SLC1A3, RASGRP1, PPP3CB, SNAP25, MAP2K1, MAP2K4, STXBP1, PFKM, PRKCE, RPS6, S100A13, MAPK1, NME1, NTRK2, MAPK9, CALM3, MYLK, CALM1	0.00674487	0.000114701	0.00473853
GOTERM_MF_ALL	GO:0019901~protein kinase binding	10	19.6078	2.23468e-05	MAPK1, MAP2K1, NME1, MAP2K4, STXBP1, CALM3, PINK1, RPS6, DNM1, CALM1	0.00816784	0.00136596	0.0307743
GOTERM_BP_ALL	GO:0031401~positive regulation of protein modification process	15	29.4118	3.90705e-06	SLC27A1, ADCY1, MAP2K1, SNCA, MAP2K4, PINK1, CX3CL1, PRKCE, UBQLN1, MAPK1, FBXW7, RASGRP1, NTRK2, CALM3, CALM1	0.00980522	0.000164213	0.00689909
GOTERM_BP_ALL	GO:0000165~MAPK cascade	13	25.4902	4.80143e-06	MAPK1, FBXW7, MAP2K1, RASGRP1, NTRK2, MAP2K4, CALM3, MAPK9, PINK1, ITPKB, CX3CL1, PRKCE, CALM1	0.0120362	0.000198492	0.00847831
GOTERM_BP_ALL	GO:0007275~multicellular organism development	31	60.7843	5.00067e-06	STON2, RAB3A, ADCY1, PPP2R5D, ITPKB, CX3CL1, VGF, KANK1, SLC32A1, TPI1, PACSIN1, FBXW7, SLC1A3, RASGRP1, PPP3CB, SNAP25, AP2M1, MAP2K1, MAP2K4, STXBP1, BSN, SLC6A17, RPS6, SLC7A11, SLC17A7, MAPK1, NME1, NTRK2, CALM3, MYLK, CALM1	0.0125325	0.000203394	0.00883011
GOTERM_BP_ALL	GO:0044767~single-organism developmental process	33	64.7059	5.14628e-06	STON2, RAB3A, ADCY1, PPP2R5D, SNCA, ITPKB, CX3CL1, VGF, KANK1, SLC32A1, TPI1, PACSIN1, FBXW7, SLC1A3, RASGRP1, PPP3CB, SNAP25, AP2M1, MAP2K1, MAP2K4, STXBP1, BSN, SLC6A17, RPS6, S100A13, SLC7A11, SLC17A7, MAPK1, NME1, NTRK2, CALM3, MYLK, CALM1	0.0128951	0.000205994	0.00908723
GOTERM_BP_ALL	GO:0044710~single-organism metabolic process	28	54.902	5.50281e-06	SLC27A1, ADCY1, SNCA, PINK1, ITPKB, CX3CL1, UBQLN1, SERINC3, FBXW7, TPI1, GAD2, SLC1A3, RASGRP1, ENO2, GAD1, MAP2K1, MAP2K4, PFKM, PRKCE, MAPK1, NME1, GLS, NTRK2, CALM3, MAPK9, PGK1, DNM1, CALM1	0.0137823	0.000216822	0.00971676
GOTERM_CC_ALL	GO:0098588~bounding membrane of organelle	16	31.3725	4.25395e-05	RAB3A, SNCA, PINK1, SLC6A17, SYT7, AMPH, SLC17A7, SERINC3, SLC32A1, GAD2, NME1, RASGRP1, NTRK2, DNAJC5, GAD1, AP2M1	0.0138983	0.000411556	0.0576295
GOTERM_BP_ALL	GO:0060627~regulation of vesicle-mediated transport	10	19.6078	6.1043e-06	STON2, MAPK1, RAB3A, PACSIN1, MAP2K1, SNCA, STXBP1, PINK1, SYT7, DNM1	0.0152772	0.00023682	0.0107788
GOTERM_BP_ALL	GO:0007399~nervous system development	20	39.2157	6.74899e-06	RAB3A, ADCY1, MAP2K1, PPP2R5D, STXBP1, BSN, SLC6A17, KANK1, SLC7A11, SLC17A7, SLC32A1, MAPK1, PACSIN1, SLC1A3, NME1, NTRK2, PPP3CB, CALM3, SNAP25, CALM1	0.016877	0.000257861	0.0119171
GOTERM_BP_ALL	GO:0023014~signal transduction by protein phosphorylation	13	25.4902	7.36788e-06	MAPK1, FBXW7, MAP2K1, RASGRP1, NTRK2, MAP2K4, CALM3, MAPK9, PINK1, ITPKB, CX3CL1, PRKCE, CALM1	0.0184103	0.000277303	0.0130099
GOTERM_BP_ALL	GO:0045937~positive regulation of phosphate metabolic process	14	27.451	8.31127e-06	SLC27A1, ADCY1, MAP2K1, SNCA, MAP2K4, PINK1, CX3CL1, PRKCE, MAPK1, FBXW7, RASGRP1, NTRK2, CALM3, CALM1	0.020743	0.000308204	0.0146755
GOTERM_BP_ALL	GO:0010562~positive regulation of phosphorus metabolic process	14	27.451	8.31127e-06	SLC27A1, ADCY1, MAP2K1, SNCA, MAP2K4, PINK1, CX3CL1, PRKCE, MAPK1, FBXW7, RASGRP1, NTRK2, CALM3, CALM1	0.020743	0.000308204	0.0146755
GOTERM_BP_ALL	GO:0048518~positive regulation of biological process	32	62.7451	8.32917e-06	SLC27A1, RAB3A, ADCY1, SNCA, PINK1, ITPKB, CX3CL1, SYT7, UBQLN1, KANK1, SERINC3, PACSIN1, FBXW7, SLC1A3, RASGRP1, PPP3CB, SNAP25, MAP2K1, MAP2K4, STXBP1, PFKM, PRKCE, RPS6, S100A13, MAPK1, NME1, NTRK2, MAPK9, CALM3, DNM1, MYLK, CALM1	0.0207872	0.000304392	0.0147071
GOTERM_BP_ALL	GO:1901698~response to nitrogen compound	13	25.4902	9.05581e-06	SLC27A1, ADCY1, MAP2K1, SNCA, VGF, PRKCE, SLC7A11, KANK1, MAPK1, NME1, NTRK2, CALM3, CALM1	0.02258	0.000326216	0.0159901
GOTERM_BP_ALL	GO:0009967~positive regulation of signal transduction	16	31.3725	1.05733e-05	MAP2K1, MAP2K4, PINK1, ITPKB, CX3CL1, PRKCE, KANK1, S100A13, SERINC3, MAPK1, FBXW7, RASGRP1, NTRK2, CALM3, MAPK9, CALM1	0.0263135	0.000375506	0.0186693
GOTERM_BP_ALL	GO:0044699~single-organism process	51	100	1.13425e-05	SLC27A1, ADCY1, PPP2R5D, SNCA, PINK1, ITPKB, SYT7, UBQLN1, VGF, KANK1, PACSIN1, SLC1A3, SLC25A22, DNAJC5, STXBP1, BSN, PFKM, PRKCE, SLC7A11, MAPK1, NME1, MAPK9, STON2, RAB3A, CX3CL1, AMPH, SERINC3, SLC32A1, TPI1, FBXW7, GAD2, RASGRP1, ENO2, PPP3CB, SNAP25, GAD1, AP2M1, MAP2K1, MAP2K4, SLC6A17, RPS6, S100A13, SLC17A7, GLS, NTRK2, CALM3, PCSK1N, PGK1, MYLK, DNM1, CALM1	0.0282007	0.000397226	0.0200274
GOTERM_BP_ALL	GO:0006468~protein phosphorylation	18	35.2941	1.36245e-05	SLC27A1, ADCY1, MAP2K1, SNCA, MAP2K4, PINK1, ITPKB, CX3CL1, PRKCE, MAPK1, FBXW7, RASGRP1, NTRK2, PPP3CB, CALM3, MAPK9, MYLK, CALM1	0.0337776	0.000470592	0.0240563
GOTERM_CC_ALL	GO:0043229~intracellular organelle	46	90.1961	0.000110821	STON2, SLC27A1, RAB3A, ADCY1, PPP2R5D, SNCA, PINK1, ITPKB, SYT7, VGF, UBQLN1, KANK1, AMPH, SLC32A1, SERINC3, GAD2, TPI1, PACSIN1, FBXW7, RASGRP1, SLC25A22, PPP3CB, DNAJC5, GAD1, SNAP25, AP2M1, MAP2K1, MAP2K4, STXBP1, BSN, SLC6A17, PRKCE, RPS6, S100A13, SLC7A11, SLC17A7, MAPK1, NME1, GLS, NTRK2, MAPK9, CALM3, PCSK1N, DNM1, MYLK, CALM1	0.0358055	0.00104124	0.150069
GOTERM_BP_ALL	GO:0051347~positive regulation of transferase activity	11	21.5686	1.55893e-05	MAPK1, SLC27A1, ADCY1, FBXW7, MAP2K1, RASGRP1, MAP2K4, SNCA, CALM3, PINK1, CALM1	0.0385536	0.000531163	0.027525
GOTERM_BP_ALL	GO:0010243~response to organonitrogen compound	12	23.5294	1.59776e-05	MAPK1, SLC27A1, ADCY1, NME1, NTRK2, SNCA, CALM3, PRKCE, VGF, KANK1, SLC7A11, CALM1	0.0394946	0.000537132	0.0282104
GOTERM_CC_ALL	GO:0016020~membrane	40	78.4314	0.000128663	STON2, SLC27A1, RAB3A, ADCY1, SNCA, PINK1, ITPKB, CX3CL1, SYT7, UBQLN1, KANK1, AMPH, SLC32A1, SERINC3, GAD2, PACSIN1, SLC1A3, RASGRP1, SLC25A22, PPP3CB, ENO2, DNAJC5, GAD1, SNAP25, AP2M1, MAP2K1, STXBP1, PFKM, SLC6A17, PRKCE, RPS6, SLC7A11, SLC17A7, MAPK1, NME1, NTRK2, CALM3, PGK1, DNM1, CALM1	0.0414494	0.00117522	0.17421
GOTERM_BP_ALL	GO:0001932~regulation of protein phosphorylation	15	29.4118	1.71443e-05	SLC27A1, ADCY1, MAP2K1, SNCA, MAP2K4, PINK1, ITPKB, CX3CL1, PRKCE, MAPK1, FBXW7, RASGRP1, NTRK2, CALM3, CALM1	0.0423168	0.000568762	0.0302701
GOTERM_CC_ALL	GO:0031090~organelle membrane	19	37.2549	0.000132486	RAB3A, SNCA, PINK1, SYT7, SLC6A17, AMPH, SLC17A7, SERINC3, SLC32A1, GAD2, PACSIN1, NME1, RASGRP1, SLC25A22, NTRK2, DNAJC5, GAD1, DNM1, AP2M1	0.0426543	0.00117743	0.179381
GOTERM_BP_ALL	GO:0009611~response to wounding	11	21.5686	1.75888e-05	MAPK1, SLC1A3, MAP2K1, MAP2K4, STXBP1, SYT7, CX3CL1, PRKCE, KANK1, MYLK, SLC7A11	0.0433899	0.00057593	0.0310549
GOTERM_BP_ALL	GO:0009150~purine ribonucleotide metabolic process	10	19.6078	1.97439e-05	ADCY1, TPI1, NME1, SNCA, ENO2, CALM3, PINK1, PFKM, PGK1, CALM1	0.0485751	0.000638187	0.0348592
GOTERM_CC_ALL	GO:0044424~intracellular part	49	96.0784	0.000154881	SLC27A1, ADCY1, PPP2R5D, SNCA, PINK1, ITPKB, SYT7, UBQLN1, VGF, KANK1, PACSIN1, SLC25A22, DNAJC5, STXBP1, BSN, PFKM, PRKCE, SLC7A11, MAPK1, NME1, MAPK9, STON2, RAB3A, AMPH, SERINC3, SLC32A1, FBXW7, TPI1, GAD2, RASGRP1, ENO2, PPP3CB, GAD1, SNAP25, AP2M1, MAP2K1, MAP2K4, SLC6A17, RPS6, S100A13, SLC17A7, GLS, NTRK2, CALM3, PGK1, PCSK1N, MYLK, DNM1, CALM1	0.0496833	0.00134015	0.209675
